# Supplementary material for: Structures suggest a mechanism for energy coupling by a family of organic anion transporters
Source: PLoS Biol. 2019 May 13;17(5):e3000260. doi: 10.1371/journal.pbio.3000260 (PMC6532931; doi:10.1371/journal.pbio.3000260)
Supplement: S1 Data — (XLSX) [file pbio.3000260.s010.xlsx]

## Sheet: Fig. 1B
Figure 1B.	Galactonate-driven acidification of liposomes with and without DgoT
Reconstitution																																		Bar Graph
with DgoT																									without DgoT									Avg. ~100s
	trial 1				trial 2				trial 3				trial 4				trial 5				trial 6				trial 1				trial 2					GAL	GLU	Buffer
time (s)	Buffer	GLU	GAL		Buffer	GLU	GAL		Buffer	GLU	GAL		Buffer	GLU	GAL		Buffer	GLU	GAL		Buffer	GLU	GAL		Buffer	GLU	GAL		Buffer	GLU	GAL			18.596	11.5115	12.9448
0	0	0	0		0	0	0		0	0	0		0	0	0		0	0	0		0	0	0		0	0	0		0	0	0			32.9564	16.3889	16.6253
0.7	0.397401	1.1267	0.092393		0.605441	0.265532	0.152765		0.833985	0.334337	2.38461		0.680401	-0.00106444	2.11505		0.533504	1.24008	0.0774458		0.353245	0.280505	0.568235		0.00242054	0.00780965	0.0184326		0.87289	0.335765	0.765728			35.2091	20.6574	22.4277
1.4	-0.613614	0.631155	1.18004		1.5963	0.405854	0.929749		1.16547	0.248438	3.7612		0.629235	-0.0477671	3.27084		0.830167	1.3616	1.03878		0.377515	0.325545	0.853541		0.00155201	0.00949222	0.0226922		1.05473	0.784985	0.938899			26.9443	13.1717	16.5937
2.1	0.435163	0.778756	0.625163		1.35914	0.512908	1.27949		1.29175	0.340446	4.4873		0.146795	0.459309	4.24177		0.642966	1.08252	1.79528		0.596939	0.185306	1.3701		0.00147495	0.0150765	0.0238983		1.20564	1.16554	1.11035			20.8439	13.7817	13.0732
2.8	0.828571	0.118416	1.18266		1.4379	1.00813	1.80442		1.72755	0.536395	5.08675		1.00888	0.208237	4.31261		1.15007	1.03976	2.40887		0.840588	-0.148311	1.58473		0.00811046	0.016438	0.0265237		1.15317	0.927325	1.60249			22.6062	16.0905	15.7571
3.5	-0.0212507	0.645604	0.805559		1.86777	0.631793	2.14722		2.06657	1.14356	6.13603		1.29328	0.313893	5.36389		1.32569	1.29733	2.41734		1.33453	0.552671	2.02003		0.00477404	0.0171988	0.0291936		1.2013	0.738743	1.59016
4.2	0.461361	0.370507	1.67185		1.83093	0.844384	2.39621		2.28919	1.32217	6.40714		1.48411	0.770603	5.82473		1.13381	1.46902	2.94133		1.37521	0.905114	1.97283		0.00535841	0.0206607	0.0330206		1.39598	0.934045	1.64545			Norm. Gal
4.9	1.03695	-0.480011	2.59866		2.14957	1.08747	2.77077		2.37139	1.28345	6.7721		1.53129	0.665768	5.75443		1.09983	1.89657	3.55306		1.55757	1.02744	2.1951		0.00828448	0.0213853	0.0310151		1.49403	1.22794	2.00322			GAL	GLU	Buffer
5.6	0.972696	-0.689872	1.54844		2.46902	1.58309	3.72193		2.61759	1.2771	7.77572		1.57797	0.815721	6.29407		1.29765	1.98907	3.30261		1.62543	0.957939	2.54723		0.0114165	0.0227375	0.0323928		1.49209	1.4604	2.22339			100	61.9032	69.6104
6.3	1.39493	0.70394	1.64392		2.5246	1.86316	3.90345		2.80175	1.91997	8.01979		2.43047	1.1639	6.96968		1.78205	1.77547	3.6048		1.74624	1.24738	3.07069		0.0114375	0.0299869	0.0363723		1.48156	1.77667	2.35375			100	49.7291	50.4463
7	1.22776	1.07553	2.74277		2.86119	1.7932	4.43351		3.23703	1.86741	8.60294		2.47872	1.40727	7.2593		1.73975	2.10201	3.84874		2.17949	1.52389	3.12847		0.00932713	0.0290035	0.0362342		1.67989	1.62895	2.67125			100	58.6706	63.6986
7.7	1.38633	1.4738	3.60353		3.13419	1.72185	4.62633		3.65594	2.41582	9.09846		2.24284	0.916031	6.67662		1.98505	1.88356	3.82988		2.27508	1.5647	3.46861		0.015224	0.0299681	0.0399505		1.45341	1.46639	2.74303			100	48.885	61.5852
8.4	0.231446	0.218341	3.36088		2.91301	2.10927	5.10773		3.9224	2.97451	9.87		2.5737	1.16555	7.30228		2.00597	2.4102	4.43888		2.03017	1.18017	3.68693		0.0164877	0.0291661	0.0382147		1.62147	1.79089	2.84488			100	66.1188	62.7194
9.1	1.32824	0.52527	3.92928		3.61249	2.12989	5.57518		3.98813	2.69928	9.6673		2.71542	1.12773	8.44789		1.94225	2.47399	4.60015		2.32601	1.54595	4.01177		0.0178998	0.0320501	0.0391848		1.75948	2.00429	2.89008			100	71.1773	69.7023
9.8	1.42402	1.67638	3.93141		3.81314	2.58276	5.84789		4.39511	2.64417	9.84054		3.4227	1.72643	8.72801		2.34234	2.96477	5.30494		2.69775	2.24157	4.0075		0.019903	0.0323318	0.0438156		1.77468	1.8815	2.8864		Avg.	100	59.414	62.9604
10.5	1.88074	1.59736	3.90607		3.95582	2.66713	6.31073		4.5864	3.64889	10.6479		3.46922	2.12466	8.85944		2.61555	2.74393	5.11473		2.938	2.30994	4.35831		0.0196402	0.0339547	0.044798		2.18024	2.31301	3.13867		Std. Dev.	0	8.8852	7.05368
11.2	2.1465	1.24005	3.27426		3.83787	2.5791	6.57866		4.74292	3.56219	11.5874		3.28223	1.92979	9.21468		2.95764	2.62991	5.37445		3.16242	2.33853	4.92362		0.0201176	0.0347342	0.041775		1.89578	2.47492	3.05574		Std. Error	0	3.62737	2.87965
11.9	1.87502	1.9274	3.60537		4.16095	2.88774	7.10136		4.70269	3.58855	12.2499		3.32952	2.53057	9.15709		2.7634	2.53772	5.77188		3.22681	2.4958	5.11513		0.0280114	0.0382346	0.049059		2.29787	2.16361	3.25241
12.6	2.18415	2.16969	3.90179		4.48132	3.06056	7.15347		5.11474	4.16696	11.9533		3.10132	3.07834	9.68493		2.8331	3.14034	5.90494		3.02853	2.5874	5.1423		0.027061	0.0389473	0.0501369		2.314	2.52362	3.37252
13.3	3.29761	1.31013	4.91628		4.38911	3.46437	7.88126		5.5628	4.29746	12.811		3.43265	2.89074	9.53093		3.02945	3.16504	6.07639		3.2767	3.16327	5.63253		0.0283791	0.037688	0.0511861		2.27963	2.60666	3.39539
14	2.52067	2.15022	4.53653		4.8363	3.47267	8.28879		5.55638	4.27812	12.9367		4.03894	2.84491	10.5031		3.03616	2.98333	6.36748		3.64895	3.30722	5.92449		0.0254854	0.043616	0.0529559		2.23528	2.83305	3.50881
14.7	2.34997	2.47263	5.35623		4.488	4.12637	8.60765		5.99739	4.69755	13.3278		4.5963	2.65586	10.8907		3.11757	3.37102	6.26905		3.78198	3.37239	5.8892		0.025787	0.0464317	0.0532638		2.70624	2.9348	3.54675
15.4	3.09558	2.48032	5.82453		4.8807	4.22406	9.23814		5.95479	4.95782	13.7714		4.74299	3.19548	11.1396		2.96776	3.86679	6.58649		3.67997	3.22176	6.27738		0.0300794	0.0461484	0.0563401		2.71716	2.47328	3.76058
16.1	2.77013	2.14607	5.53312		5.11469	4.24547	9.48066		6.13553	5.33862	14.1151		5.03213	3.29976	11.2958		3.39893	3.85443	6.75964		4.01473	3.79601	6.46607		0.0315269	0.0481358	0.0568908		2.51734	2.88581	3.82434
16.8	2.86369	1.67316	5.02371		5.4727	4.13783	10.2852		6.35805	5.497	14.3978		4.88601	3.0638	11.4714		4.01863	4.02269	7.22777		4.11214	3.81104	6.92426		0.0334483	0.0500053	0.0548547		2.48036	2.94236	4.34358
17.5	2.94641	1.63136	6.08126		5.41612	4.50974	10.5175		6.68901	5.896	14.4813		4.84574	3.70628	11.757		3.92456	4.14264	7.42926		4.36243	3.99451	6.92188		0.0355851	0.0540151	0.0606072		2.79088	3.19121	3.88277
18.2	2.70189	2.92539	6.25724		5.96503	4.71726	10.7885		7.49072	6.09154	15.4351		5.17712	3.7659	11.9961		3.73717	4.15283	7.48683		4.90089	4.26268	7.08416		0.0387727	0.049661	0.0641702		2.70349	2.81385	3.84657
18.9	3.7413	2.47756	6.71022		6.03805	4.85848	11.2578		7.38809	6.41387	15.4451		5.31428	4.11591	12.3746		3.93598	4.23828	7.60632		4.54065	4.16229	7.37554		0.0391925	0.0524988	0.0629395		2.89067	2.9915	4.03769
19.6	3.52586	2.89574	6.18752		5.6314	4.81806	11.4122		7.57054	6.26494	15.9089		5.3632	3.91858	12.9795		4.36337	4.78032	8.04791		4.60278	4.6984	7.92422		0.0380184	0.0570579	0.0602898		2.78144	3.07097	4.09131
20.3	3.32205	2.52988	6.13153		6.30071	5.23228	11.7632		7.31955	6.57952	15.9725		5.73064	4.24618	13.4785		4.09893	4.47072	8.34006		5.32919	4.563	7.76299		0.0398356	0.0599821	0.0630622		2.67746	3.11634	4.31589
21	3.1601	2.36705	6.9755		6.17429	5.12937	11.918		7.60382	6.88147	16.3605		5.96065	3.86469	12.9484		4.2264	4.78032	8.57611		5.58194	4.55888	8.47054		0.043374	0.0590592	0.0665948		3.09786	3.21081	4.59041
21.7	3.43153	3.75905	6.81228		6.40407	5.17042	11.9479		8.03945	7.26341	16.6269		5.59616	4.69538	12.9952		4.10446	4.84885	8.73798		5.17073	4.84303	8.59939		0.0412528	0.0627633	0.0690817		3.22371	3.36481	4.62757
22.4	3.59173	2.98574	6.66411		6.44036	5.6997	12.6329		7.81348	7.35161	16.772		6.02729	4.51931	13.7307		4.41014	5.01355	8.72456		5.7136	4.84106	8.63233		0.0423559	0.0657194	0.0687228		3.10974	3.59048	4.75365
23.1	3.30854	3.07652	7.59432		6.42616	5.77915	12.9509		8.06818	6.91562	17.1435		6.16518	4.85068	14.1557		4.73686	4.89922	8.86406		5.58033	5.31676	8.53748		0.0450559	0.0656915	0.0713915		3.32785	3.65936	4.68844
23.8	3.55282	3.31387	7.12353		6.56083	5.90554	13.3086		8.16292	7.39746	17.5389		6.3458	4.90481	14.4738		4.5565	5.16121	8.91491		5.63748	5.63335	8.92259		0.0456431	0.0672491	0.0723384		3.25602	3.81016	4.8207
24.5	4.29723	3.12478	7.25623		6.79077	6.468	13.7798		8.53273	8.113	17.8703		6.76349	4.78027	14.5133		4.84508	5.44549	9.1362		6.01972	5.17301	9.40142		0.0457661	0.069581	0.0727897		3.49874	3.66843	5.08565
25.2	4.20998	3.29483	7.76228		7.19848	6.03206	14.0233		9.18296	7.93516	18.4182		6.81294	4.8855	14.2496		5.11884	5.38327	9.50233		6.07581	5.38473	9.21325		0.0484215	0.0707888	0.0746699		3.57227	3.76608	5.07267
25.9	4.62048	3.67731	7.55873		7.33955	6.04583	14.1101		9.01871	8.25019	18.6691		6.4939	5.43021	15.1019		4.78448	5.61596	9.68695		6.16306	5.59355	9.75755		0.049733	0.071185	0.0773096		3.6497	3.96814	5.18269
26.6	4.00404	2.93266	7.89269		7.53661	6.18618	14.1324		9.20038	8.44689	19.0459		6.82699	5.43021	14.8622		4.85879	5.66726	9.46102		6.5751	5.71731	9.44128		0.0511192	0.0722358	0.0777891		3.23364	4.28201	5.2992
27.3	4.17715	2.73585	8.35901		7.27798	6.65113	14.9102		9.33864	8.69703	19.0012		6.92872	5.64498	15.299		5.24104	5.57085	9.54307		6.54032	5.87413	9.85655		0.0528809	0.0726666	0.0780086		3.33597	4.10613	5.64479
28	5.16712	4.10033	7.93833		7.70558	6.74431	15.19		9.65126	8.29268	19.2384		7.69473	6.10438	14.9592		5.20712	6.02454	9.79776		6.70007	6.13111	10.2384		0.055115	0.0742073	0.0806952		4.11063	4.15147	5.55096
28.7	5.15931	3.96454	8.83373		7.55349	7.0083	15.6096		9.40531	8.64373	19.5608		7.43097	5.60182	15.5242		5.34135	6.15579	10.0399		7.07445	6.64158	10.0848		0.0544639	0.0754761	0.0858453		3.99845	4.2451	5.61331
29.4	5.61103	5.20345	8.07236		7.67807	7.26488	15.9149		9.72271	8.92297	19.4984		7.49146	5.69584	15.7401		5.67844	6.25699	10.2331		7.5192	6.56688	10.2783		0.0556773	0.0800802	0.0842747		3.97427	4.31307	5.58737
30.1	4.74419	4.3957	9.28036		7.9173	7.3723	16.0692		9.84128	9.01605	20.0567		7.67788	5.65662	16.1751		5.82404	6.16114	10.5934		6.74619	6.79013	10.3735		0.0610077	0.0838691	0.090029		3.8219	4.21469	5.43853
30.8	4.82907	3.57811	9.07796		7.85773	7.63494	16.5046		10.166	9.46144	20.4827		8.00005	6.03562	15.934		5.99732	6.4788	10.5092		7.2237	6.53142	10.4718		0.06202	0.0851993	0.0879859		3.87968	4.20159	5.7596
31.5	5.3291	4.81021	9.72382		8.06465	7.59669	16.9963		9.87673	9.61379	21.0271		8.10333	6.27689	16.5699		5.89628	6.72138	10.8018		7.25153	6.69094	10.9475		0.0617717	0.0865079	0.0927204		4.1733	4.42705	5.76955
32.2	4.90661	5.05316	9.158		8.56999	7.58587	16.8508		10.5661	9.94966	21.0227		7.95862	6.56806	16.6637		6.04219	6.31758	10.8694		7.28046	7.35912	11.3334		0.0638146	0.0864744	0.0906441		3.93358	4.23267	5.94758
32.9	5.86929	5.54531	9.32045		8.55845	7.87989	17.2677		11.0554	9.80557	21.3055		8.1506	5.90732	16.6786		6.04773	7.05345	11.1568		7.2453	6.943	11.3977		0.0667463	0.08712	0.0941778		4.13664	4.76621	5.87651
33.6	5.21305	5.39847	9.04937		8.72001	8.03364	18.1065		10.5197	9.92283	21.3841		8.28022	6.37827	17.1352		6.09815	6.83256	11.2179		7.62781	7.2922	11.2158		0.0687959	0.0925307	0.0923801		4.10094	4.88456	6.19623
34.3	5.39047	5.18214	9.96914		8.85023	8.19176	17.5766		10.8004	10.5293	21.9486		8.38077	6.69116	17.1653		6.03648	6.74999	11.2036		7.91017	7.28666	11.9042		0.0690212	0.0925204	0.0951334		4.28709	4.69039	6.03795
35	5.63221	4.555	9.67047		8.77406	8.02474	18.2179		11.1844	10.5293	21.9888		9.36539	6.64479	16.8981		6.24415	6.73699	11.473		8.02829	7.60718	12.0143		0.0670729	0.0931781	0.09661		4.47163	4.55402	6.05222
35.7	5.88655	4.64865	9.74368		9.03835	8.09954	18.3019		12.047	10.3314	22.2198		9.08916	7.09708	17.5449		6.62437	6.99804	11.4844		7.93145	7.65703	11.9499		0.0712956	0.0956623	0.100693		4.58956	4.8429	6.40264
36.4	5.37568	5.53953	9.75143		9.1932	8.3936	18.0028		11.5852	10.4352	21.9082		9.15243	7.32257	18.0885		6.66957	7.48798	11.9781		7.86615	8.07134	12.1095		0.0726871	0.0947132	0.0970927		4.39836	5.19216	6.41881
37.1	5.94933	5.14931	9.98709		8.94731	8.47382	18.6503		11.6632	11.1788	22.1806		8.68032	7.0509	18.1605		6.71484	7.19706	12.1438		8.27654	8.1405	12.3641		0.0750155	0.10108	0.100651		4.51314	5.2466	6.47041
37.8	6.33523	6.35484	10.1455		9.16375	8.6961	19.0283		12.1423	11.2598	22.9445		8.81571	7.38259	17.7895		6.80962	7.53899	12.2044		8.65164	7.97991	12.2427		0.0728304	0.103137	0.100092		4.54156	4.90745	6.66736
38.5	6.96141	6.31944	10.543		9.6622	8.70021	19.5291		11.8032	11.0755	22.8147		9.36539	7.28599	18.2499		6.81627	7.44411	12.8625		8.45968	8.10515	12.4896		0.0726228	0.10291	0.102627		4.82677	5.52122	6.79612
39.2	6.43337	4.81813	10.6513		9.63977	8.60595	19.7443		12.2473	11.6079	23.2855		9.85019	7.06004	18.5286		7.06172	7.32935	12.479		8.49066	8.06884	12.8737		0.0798158	0.10405	0.107215		4.89634	5.05382	6.82423
39.9	5.73833	4.93451	10.6596		9.50547	8.72016	20.0251		12.2391	11.6543	23.3172		9.34665	7.34135	18.4734		7.00042	7.81795	12.5303		8.80144	7.93539	13.3072		0.0804315	0.104733	0.107982		4.93108	5.35521	6.6582
40.6	5.91555	5.30741	10.6743		9.6094	9.27695	20.38		12.5264	11.7934	23.5964		10.0536	7.40151	18.5663		7.18418	8.14812	12.6392		8.8324	8.38187	13.1612		0.0810782	0.104957	0.107704		5.01536	5.38467	6.83869
41.3	6.35775	5.11557	9.89049		9.83782	9.41556	20.6462		12.6841	12.1383	23.8376		9.72181	7.42526	18.8734		7.35726	8.19547	12.8843		8.98718	8.63679	13.2824		0.0836405	0.113276	0.109251		5.14387	5.25206	6.96354
42	6.4551	6.06555	10.4938		10.1315	9.22642	20.321		12.9276	12.0717	24.1482		9.88438	7.80248	19.041		7.32118	7.87471	13.1916		8.95308	8.73075	13.4466		0.0844274	0.107958	0.111048		5.14265	5.28719	6.96372
42.7	6.76539	5.38391	11.3693		10.1561	9.75221	20.823		13.2577	12.484	24.2942		9.84859	8.0003	18.7786		7.63202	7.68961	13.0912		9.48382	8.88571	13.7014		0.0850847	0.111198	0.115954		4.94784	5.57135	6.76599
43.4	6.74066	5.86601	11.5183		10.2643	9.81103	21.079		12.9458	12.8261	24.8714		9.95079	8.0003	19.1981		7.55575	8.04967	13.4468		9.29576	8.46977	13.8359		0.0848324	0.112594	0.115438		5.22259	5.55331	7.04098
44.1	7.04666	5.76832	11.2927		10.1167	9.71245	21.4834		13.1983	12.6037	24.8133		10.1833	7.70594	19.514		7.92181	8.46043	13.6688		9.04576	8.9808	14.0286		0.0898386	0.115164	0.115692		5.06135	5.46852	7.54292
44.8	8.15738	5.65062	11.9693		10.4628	9.81103	21.4083		13.5532	12.9835	24.9966		10.0888	8.0916	19.4856		7.85911	8.21138	13.1545		9.35711	9.35832	14.26		0.0880573	0.115645	0.117768		5.1896	5.60571	7.2857
45.5	7.70194	5.9057	11.5801		10.4557	9.90584	21.8029		13.3755	13.0083	25.2141		10.313	8.50719	19.8382		7.59424	8.59766	13.8325		9.57442	9.41981	14.3222		0.0877653	0.121007	0.116984		5.01323	5.72369	7.52992
46.2	6.84623	5.40878	12.8812		10.7233	9.94285	22.2562		13.2815	12.7115	25.5311		10.4628	8.5314	19.9772		7.73189	8.46167	13.8846		9.79286	9.2925	14.6276		0.0949695	0.120104	0.117503		5.60862	5.90141	7.4234
46.9	7.86614	6.33582	12.0931		10.7132	10.0324	22.0399		13.6719	13.0241	25.7381		10.5962	8.78422	19.6527		8.07498	8.9639	13.9081		9.79158	9.67311	14.506		0.0949293	0.126692	0.118026		5.62675	5.56958	7.47777
47.6	7.92799	6.49681	12.1839		10.9009	10.2976	22.2157		13.9925	13.3277	26.157		10.4278	8.98097	19.9133		8.0981	8.88554	14.0252		9.94642	9.61068	14.2818		0.0962427	0.123451	0.121161		5.63762	5.90839	7.85432
48.3	8.24717	6.0868	12.9826		10.8237	10.3555	22.6394		14.4964	13.3742	26.2608		11.3244	8.6353	20.0434		8.32218	8.735	14.2904		10.4418	9.70249	14.6781		0.0975583	0.127464	0.123267		5.56104	6.02504	7.82139
49	7.90886	7.38154	12.2128		11.5329	10.7194	22.8248		14.2395	13.4459	25.9801		11.1287	8.64855	20.1079		8.40207	9.09678	14.369		10.2875	10.0158	14.8806		0.0984207	0.124871	0.126688		5.57193	6.40222	7.78975
49.7	7.4691	7.06029	12.6531		11.4389	10.9798	23.0319		14.4384	13.4246	26.2491		11.3851	8.38122	20.377		8.16269	8.86368	14.5982		10.3804	10.1723	15.2444		0.0997381	0.130133	0.128546		5.89599	6.29063	7.35377
50.4	7.98934	7.33632	12.0476		11.391	10.9726	23.0833		14.5015	13.733	26.1128		11.275	8.62994	20.7556		8.31257	9.01428	14.7791		10.4732	10.1724	15.0864		0.101049	0.131806	0.128293		5.8599	6.09483	7.9161
51.1	8.04494	6.5704	12.5085		11.2697	11.0662	23.6538		14.8212	14.12	26.8682		11.7528	8.74982	20.5918		8.86783	9.40402	14.5912		10.3493	9.98408	15.2027		0.10415	0.131148	0.128559		5.60104	6.11421	8.21563
51.8	7.8347	6.3078	13.0485		11.3626	11.2666	23.3332		15.0133	13.8642	27.2255		11.4261	9.10987	20.9972		8.80299	9.5014	14.9222		10.1944	10.4222	15.3535		0.106379	0.137341	0.132266		5.77608	6.20329	8.08744
52.5	8.04774	6.99177	14.1703		11.4539	10.7847	23.8688		15.1265	14.2232	27.2698		11.3787	9.6147	20.8975		8.57873	9.5014	14.8825		10.7519	10.7344	15.4847		0.107481	0.13623	0.131505		5.90341	6.35697	7.87729
53.2	8.02669	7.39578	13.7366		11.7989	11.1087	24.1011		15.0891	14.2232	27.4986		11.8422	9.50363	21.4306		8.83099	9.62649	14.975		10.6281	10.3594	15.8517		0.110606	0.137872	0.13575		5.73981	6.25014	8.32599
53.9	8.41009	7.24761	13.1067		11.8185	11.1002	23.982		15.3615	14.249	27.395		11.397	9.56584	21.4668		9.0172	9.28955	15.4943		10.4428	10.3909	16.0177		0.113078	0.1406	0.13847		6.07475	6.28748	8.58556
54.6	8.56419	6.87654	13.6301		11.8396	11.6113	24.7372		15.3581	14.4425	27.8476		11.7101	9.32959	21.3681		8.84976	10.0061	15.384		11.0599	10.8593	16.061		0.111947	0.144967	0.13847		6.1838	6.59443	8.35368
55.3	8.68366	6.51056	12.8782		11.9701	11.57	24.6638		15.2404	14.8875	27.8503		12.1393	9.64379	21.4508		8.82693	9.65044	15.1254		10.9389	10.9831	16.1868		0.114425	0.148646	0.13824		6.15125	6.54618	8.24029
56	8.98422	6.50545	14.0787		11.851	12.021	24.9977		15.5525	15.0066	28.0825		12.022	9.82236	21.9296		9.2879	9.91777	15.4763		11.2755	11.1391	16.0666		0.117813	0.14558	0.14361		5.98763	6.29211	8.71282
56.7	8.35193	7.66723	13.1765		12.272	11.6879	25.1238		15.7269	15.0529	28.2461		12.0415	9.87282	21.8268		9.11099	10.1159	15.8052		11.3082	11.3595	16.717		0.115555	0.147276	0.145259		6.43748	6.53807	8.57075
57.4	8.81397	7.42096	13.1167		12.1194	12.0983	25.4587		15.9116	15.0263	28.3086		11.9613	9.72371	21.9911		9.05121	10.0758	15.6335		11.6485	11.2663	16.3476		0.116913	0.149234	0.144773		6.52863	6.86132	8.80268
58.1	9.34533	7.45495	13.2898		12.5372	12.1202	25.3292		15.8655	15.0394	28.6926		12.5788	9.23376	21.7233		9.16699	10.0475	16.0469		11.432	11.203	16.4762		0.12213	0.151519	0.148276		6.32549	6.75175	8.95522
58.8	8.75701	7.44243	13.8386		12.5667	12.0093	25.5935		16.2149	15.7084	28.6754		12.6311	9.17157	22.1818		9.63232	10.4219	15.7958		11.372	11.3598	16.7992		0.122146	0.151027	0.144492		6.30749	6.89842	8.77697
59.5	9.22829	8.3568	14.3706		12.3018	12.0833	25.8098		16.346	15.716	28.9458		12.6209	9.61832	22.3313		9.1309	9.98741	16.0093		12.1351	11.5481	17.0492		0.123299	0.153291	0.144231		6.34827	6.80656	8.97779
60.2	9.48451	8.0056	14.5588		12.8855	12.1468	25.9901		16.7413	16.1118	28.6433		12.6887	10.1616	22.0331		9.31276	10.4481	15.9429		11.8954	11.6107	17.0938		0.127445	0.158935	0.154591		6.41455	7.24727	9.07374
60.9	9.0365	7.70658	14.372		12.5088	12.2323	26.28		16.5433	16.4549	29.212		12.7308	10.2628	22.1621		9.53279	10.8739	16.4114		11.6209	11.5168	17.1837		0.129058	0.157436	0.150043		6.61765	7.06068	9.1302
61.6	9.06654	7.85422	14.5864		12.6458	12.5238	26.4861		16.8255	16.1064	29.1942		13.0196	9.7024	22.727		9.74642	10.7855	16.2242		11.8977	11.6423	17.3694		0.126996	0.160665	0.15006		6.77118	7.13519	8.96936
62.3	9.10179	8.70457	14.5259		13.0196	12.4549	26.3453		17.1652	16.352	29.4813		12.5879	10.1049	23.1738		10.0392	10.6426	16.7816		11.8994	12.0747	17.4242		0.130684	0.159706	0.152215		6.82771	7.46482	9.29956
63	9.37878	8.33392	14.9858		13.0559	12.6762	26.4267		17.1431	16.2867	29.463		13.1614	9.68099	22.9089		10.0308	10.8237	16.8389		12.3269	12.0787	17.7216		0.130459	0.164055	0.156097		6.84317	7.58204	9.61714
63.7	9.45489	7.79848	14.9731		13.0261	12.4841	26.6629		17.0551	16.2265	29.4746		12.9042	10.186	23.1219		10.094	10.777	16.6911		12.1764	12.2013	17.6322		0.130727	0.165701	0.157781		7.00177	7.32115	9.40698
64.4	9.76376	7.9092	14.6597		13.2076	12.5814	26.6154		17.3397	16.3331	29.541		13.1088	9.92366	22.9305		10.0659	11.1175	17.1048		12.0203	12.3255	17.752		0.133271	0.167169	0.156969		7.19878	7.30159	9.39047
65.1	9.73398	8.62767	14.9354		13.0882	12.8497	27.0727		17.1756	16.0653	29.9065		13.2869	10.5159	23.0944		10.2952	11.0358	17.1048		12.3298	12.2356	17.924		0.132614	0.170823	0.16361		7.18659	7.63549	9.44699
65.8	9.5591	8.23217	15.2891		13.3412	12.6233	26.8718		17.6455	16.4122	30.1751		13.356	10.6741	23.492		10.3068	11.057	16.8916		12.3327	12.2656	18.1057		0.134253	0.167055	0.164771		7.00177	7.32526	9.71365
66.5	10.3992	8.37928	15.271		13.9152	13.1217	27.0423		17.8091	16.5277	30.3893		13.6891	10.4966	23.3154		10.559	11.22	16.8916		12.5178	12.3294	18.2373		0.136615	0.173591	0.162028		6.83787	7.56811	9.50734
67.2	10.4814	8.24394	15.6251		13.5665	13.2529	27.3482		17.8742	16.9367	30.0936		13.2669	10.6234	22.7483		10.6389	11.2554	16.9746		12.5186	12.8238	18.1373		0.140844	0.176922	0.161224		7.27459	7.67767	9.63918
67.9	9.92507	7.72168	15.4108		13.8174	13.1541	27.9018		18.0821	16.7927	30.3755		13.859	10.4076	23.5845		10.4186	11.0039	17.6174		12.6393	12.581	18.6783		0.143674	0.175724	0.166701		7.23991	7.67464	9.76518
68.6	10.2665	7.37399	14.7253		13.64	13.3069	27.9753		18.2031	17.0619	30.8174		14.0893	10.2737	23.7473		10.8151	11.5065	17.3771		12.6744	12.8263	18.7781		0.144145	0.175757	0.167223		7.17777	7.61862	9.80228
69.3	10.0436	7.91205	15.5639		14.0453	13.4207	27.8729		18.1706	17.1646	30.8974		13.829	11.0596	23.6752		10.9465	11.4576	17.8173		12.5504	12.9798	18.5759		0.147496	0.17995	0.169207		7.30056	7.71144	9.93719
70	10.9649	9.01188	16.4139		13.7666	13.2841	28.0774		18.5834	17.544	30.9511		13.6398	10.7946	23.859		10.819	11.3546	17.6673		12.8187	12.8609	18.8421		0.147089	0.180463	0.169248		7.32392	7.98045	10.0628
70.7	10.161	9.21234	16.0902		14.039	13.4394	28.6422		18.7257	17.4513	31.0584		13.7287	10.9402	23.6956		10.6711	11.4611	17.6648		12.824	13.1046	18.6413		0.14617	0.182876	0.170993		7.44755	7.95424	9.95508
71.4	10.5687	9.67019	15.5109		14.2415	13.5734	28.5116		18.5738	17.2658	31.3918		14.0893	10.9285	23.9054		10.8229	11.7296	17.9579		13.0406	12.8	18.7438		0.150457	0.187419	0.175803		7.71585	7.94528	9.94111
72.1	10.3443	8.6352	16.2489		14.0606	13.596	28.62		18.8359	17.4693	31.5796		14.8198	11.2951	24.2085		11.0863	11.3407	17.903		12.9459	13.1073	19.5064		0.152347	0.185071	0.176952		7.40442	8.13269	10.412
72.8	10.1303	9.04008	15.6366		14.4004	14.1558	28.8823		18.8037	17.9007	31.685		14.3079	11.2951	24.463		10.6152	11.3018	18.0194		13.0406	13.1688	19.5504		0.154576	0.192807	0.179499		7.51388	7.8028	10.2636
73.5	10.5223	9.44047	15.8337		14.2834	14.2821	28.7197		19.0016	17.8045	31.5934		14.2546	11.3324	24.4515		11.1042	11.881	18.0679		13.554	13.2077	19.4623		0.156279	0.19402	0.181275		7.40619	7.87604	10.2478
74.2	11.0446	9.25068	16.9415		14.4425	13.7664	29.0455		19.2175	17.8011	31.5818		14.7379	11.9418	24.0322		11.02	12.104	18.5035		13.287	13.4518	19.3622		0.155347	0.191998	0.177714		7.63471	7.96301	10.3566
74.9	11.214	8.43621	17.2049		14.5526	13.855	29.1835		19.4241	18.0254	31.8744		14.6907	11.3457	24.2068		11.1868	12.3459	18.5008		13.2933	13.6637	19.422		0.160407	0.195293	0.181933		7.65171	7.99227	10.5144
75.6	11.2439	8.78841	16.1264		14.6648	14.3005	29.1639		19.2436	17.9294	32.0489		14.6785	11.9993	24.219		11.1588	11.7796	18.4113		13.445	13.6381	19.9822		0.161696	0.194552	0.185661		7.89332	8.04888	10.2052
76.3	10.89	8.67981	16.6955		14.7369	14.342	29.1187		19.2582	18.2686	31.7856		14.6968	11.6226	24.5674		10.9919	11.8863	18.7604		13.5344	13.8555	19.823		0.162687	0.198796	0.185773		7.76526	8.32771	10.2844
77	10.296	11.108	16.4795		14.7102	14.3651	29.4923		19.5903	18.0943	32.1013		14.4911	11.7812	24.8334		11.3156	11.9398	18.8762		13.6295	13.9803	19.883		0.160589	0.203121	0.184884		7.79572	8.6188	10.3627
77.7	11.1061	10.0224	16.7371		14.8212	14.3432	30.1595		19.5095	18.0158	32.0785		15.002	11.7375	24.9264		11.0966	11.9867	18.9024		13.8177	13.7977	19.8271		0.169047	0.200329	0.186644		7.9479	8.26901	10.898
78.4	10.8523	9.23921	17.0765		14.9564	14.738	29.9133		19.9082	18.4079	32.5806		14.7749	11.7444	25.0882		11.5641	12.3272	18.6697		13.9327	14.0714	20.0029		0.166818	0.203061	0.187448		7.91394	8.42322	10.7451
79.1	10.8312	9.83051	16.9109		15.0221	14.7813	29.7958		20.095	18.2512	32.5167		14.6864	11.7212	24.9268		11.7888	12.4059	19.0445		13.7867	14.1402	19.8789		0.170181	0.207373	0.191374		8.28826	8.24771	10.8291
79.8	11.3738	9.28366	16.2995		15.0456	14.626	29.938		20.4159	18.4343	32.6938		15.1088	11.9033	24.7412		11.463	12.3116	19.1581		14.0615	13.954	20.2742		0.174137	0.206383	0.193928		8.16198	8.24634	10.9017
80.5	11.5078	8.94927	17.3092		15.0211	14.8706	30.4807		20.3649	18.5764	32.7409		15.4582	12.0849	25.1926		11.6762	12.4533	19.1853		13.9776	14.0478	20.4662		0.174897	0.209047	0.19655		8.20984	8.63232	11.027
81.2	11.2118	9.9264	16.4739		14.9762	14.6675	30.6166		20.5711	18.6253	32.3199		15.1877	11.9977	25.4229		11.7388	12.2864	19.1847		14.2711	14.2652	20.6814		0.176209	0.21164	0.19483		8.08118	8.58105	10.8061
81.9	11.3529	10.0686	16.8967		15.2718	14.8243	30.5925		20.2745	18.6986	32.887		15.2887	12.4969	25.5169		12.0545	12.6295	19.3295		14.2134	14.4187	20.5519		0.176523	0.212588	0.193922		7.95966	8.75662	11.1697
82.6	11.7477	9.91131	17.4742		15.2705	15.2201	30.4153		20.4886	18.9037	33.1932		15.1186	12.338	25.2745		11.8235	12.7085	19.4147		14.3637	14.7175	20.4453		0.175832	0.214679	0.196316		8.4808	8.77379	11.2437
83.3	11.4974	9.69445	17.3946		15.0839	15.3302	30.883		20.1396	18.6325	33.5214		15.0713	12.2653	25.6781		12.0265	12.8337	19.1833		14.552	14.5464	20.7906		0.179688	0.218269	0.203694		8.64684	8.64322	11.0347
84	11.7657	9.43027	17.9197		15.3373	15.0869	31.0596		20.87	18.9206	33.3935		15.3359	12.1415	25.4825		12.0056	12.902	19.5893		14.552	14.5166	21.0743		0.180566	0.218696	0.200569		8.57505	8.82739	11.2324
84.7	12.0717	10.0469	17.6274		15.383	15.1736	30.8844		21.114	19.1189	33.3165		15.7953	12.0836	25.5855		11.7812	12.7936	19.3819		14.468	14.4541	21.138		0.184808	0.216244	0.205484		8.58143	8.7284	11.4346
85.4	11.8101	10.5392	17.9031		15.7675	15.0389	31.1991		20.8508	19.3046	33.5503		15.6394	12.4609	25.6901		11.9986	12.4824	19.6449		14.3469	14.9807	21.3893		0.186583	0.224149	0.209127		8.57774	8.88119	11.6461
86.1	11.8831	10.4113	17.5174		15.6077	15.4161	31.1406		20.8877	19.4305	33.6262		15.3748	12.3088	26.002		12.2649	13.029	19.4977		14.496	14.6773	21.0602		0.185027	0.224042	0.20995		8.62958	8.80993	11.5279
86.8	11.9859	10.1641	17.4993		15.6732	15.1492	31.3973		21.1009	19.4933	33.732		15.646	12.6996	25.9557		12.303	13.4163	19.6666		14.3822	14.5251	21.3574		0.192492	0.226983	0.212861		8.5162	9.08481	11.3182
87.5	11.9571	10.5983	17.8067		15.8082	15.461	31.4645		21.3821	19.447	33.8378		16.0715	12.649	26.1164		12.6961	13.1111	19.93		14.8348	14.9823	21.6997		0.193634	0.229394	0.208095		8.71014	8.93205	11.6922
88.2	12.0208	10.6405	17.9109		15.6943	15.6364	31.3448		21.5509	19.6309	34.045		15.768	12.5404	26.2211		12.4397	13.1111	20.015		14.7188	14.951	21.631		0.192904	0.230788	0.20637		8.81159	8.95188	11.5005
88.9	12.0127	9.92596	18.004		15.8088	15.4366	31.9147		21.7617	19.7364	34.1987		15.9437	12.591	26.3013		12.5089	13.3743	20.3014		14.9846	15.4351	21.5586		0.196974	0.233018	0.210183		8.83848	8.97168	11.7004
89.6	12.2307	10.1922	17.7765		15.7617	15.5912	31.9533		21.4008	20.204	34.2535		16.0923	12.8576	26.1094		12.471	13.5522	20.2731		14.9602	15.1779	21.5954		0.191913	0.228546	0.21127		8.73657	8.96601	11.6255
90.3	12.6872	10.6426	18.0411		16.1906	15.4797	31.969		21.2004	20.0019	34.2069		15.9504	12.3088	26.7349		12.5303	13.6935	20.1853		15.1442	15.5944	21.8659		0.196381	0.240539	0.211429		8.80237	9.49657	11.5909
91	12.546	10.8335	18.2438		16.1674	15.5239	32.1999		21.8019	20.1715	34.5951		16.0249	12.591	26.7337		12.695	13.7448	20.7593		15.4244	15.719	22.0338		0.20416	0.240851	0.217638		8.87099	9.5277	11.9154
91.7	12.3184	10.4743	18.7004		16.2803	16.0533	31.8095		21.9518	20.0323	34.1454		15.8556	12.7576	26.1736		12.7133	13.2615	20.1856		15.2044	15.5962	21.8018		0.202464	0.23815	0.216866		9.04402	9.07943	11.8121
92.4	12.9628	10.4339	18.7237		16.1447	15.8115	32.1672		22.0941	19.8779	34.5194		15.9437	13.425	26.7849		12.4377	13.8349	20.128		15.3829	15.8908	21.997		0.205161	0.243853	0.214375		9.2747	9.33068	11.8145
93.1	12.6477	11.0979	18.8615		16.4605	15.7439	32.5011		21.9207	20.0323	34.5492		16.3217	13.2691	26.7723		12.7694	13.4511	20.4444		15.3246	15.3292	22.0582		0.205341	0.249083	0.222278		9.15629	9.35907	12.1585
93.8	12.6173	9.64788	18.4592		16.4147	15.9857	32.6172		22.0887	20.2332	34.8503		16.1601	13.1832	26.5518		12.8223	13.8375	20.3566		15.6608	15.8729	22.4397		0.208343	0.247916	0.222367		8.89085	9.62578	11.9718
94.5	12.7066	10.8252	18.6264		16.7964	16.3372	32.603		22.2638	20.2167	35.0606		16.6454	12.8888	26.5947		12.6907	14.2244	20.5297		15.4298	15.7356	22.4548		0.212355	0.247995	0.222922		9.35415	9.49689	12.4408
95.2	12.6897	10.1648	18.411		16.549	15.9197	32.6958		22.3127	20.6512	35.2306		16.1402	13.3349	26.755		13.1833	13.5617	20.5576		15.5791	15.9779	22.4548		0.211733	0.249569	0.228126		9.26403	9.44708	12.2871
95.9	12.7813	11.7648	18.2553		16.4817	16.0736	32.9835		22.0907	20.6977	35.1958		16.4915	12.9246	26.8264		12.9376	13.822	20.7011		15.8789	16.0735	22.7812		0.218834	0.253637	0.227643		9.42746	9.46727	12.4702
96.6	13.0347	11.7491	18.5753		16.5262	16.512	32.8148		22.2224	20.6822	35.076		16.987	13.026	26.8138		12.9313	13.7936	20.8153		15.761	16.3069	22.6519		0.216818	0.25383	0.229889		9.67101	9.70109	12.3458
97.3	13.2063	12.2105	18.8987		16.6839	16.6869	33.1772		22.7675	20.5892	35.3463		16.5911	13.448	27.1671		12.9656	13.791	21.0155		15.7938	16.0207	22.4428		0.220274	0.259539	0.227543		9.46149	9.88203	12.5446
98	13.0118	11.6684	18.8397		16.8857	16.7525	33.1109		22.7452	20.6665	35.1965		16.7586	13.1251	27.159		13.348	13.9403	21.13		15.7724	16.0735	22.7006		0.220011	0.257965	0.235143		9.33604	9.80338	12.4475
																									0.222075	0.259837	0.23492		9.48603	9.97722	12.6213
																									0.224684	0.25859	0.23803		9.72996	10.1433	12.5627
																													9.88286	10.1877	12.5672
																													9.32882	10.0131	12.714
																													9.80034	9.8147	13.0358
																													10.0355	9.92876	13.0296
																													10.0583	10.0204	13.1645
																													10.091	10.1128	13.2412
																													9.84681	10.0537	13.1575
																													9.91635	10.2416	13.0759
																													10.1181	10.2187	13.1589
																													9.71061	10.1764	13.1459
																													10.1736	10.4387	13.1207
																													10.3272	10.6869	13.0807
																													10.3942	10.7295	13.3582
																													10.3512	10.4936	13.4596
																													10.2585	10.5667	13.4208

## Sheet: Fig. 1C
Figure 1C. Galactonate-driven acidification against DpH without and with valinomycin
Reconstitution
F = F/F0 (460/415)
	with DgoT																														without DgoT
	CON(1)	VAL(1)		CON(2)	VAL(2)		CON(3)	VAL(3)		CON(4)	VAL(4)		CON(5)	VAL(5)		CON(6)	VAL(6)		CON(7)	VAL(7)		CON(8)	VAL(8)		CON(9)	VAL(9)		CON(10)	VAL(10)		CON(1)	VAL(1)		CON(2)	VAL(2)		CON(3)	VAL(3)		CON(4)	VAL(4)			with DgoT		without DgoT
time (s)	F	F		F	F		F	F		F	F		F	F		F	F		F	F		F	F		F	F		F	F		F	F		F	F		F	F		F	F			- Val	+ Val	- Val	+ Val
0	1	1		1	1		1	1		1	1		1	1		1	1		1	1		1	1		1	1		1	1		1	1		1	1		1	1		1	1			-0.01732	-0.04027	0.006567	-0.005841
0.7	0.995618	0.999069		1.00718	0.997478		0.996822	1.00047		1.00164	1.00273		1.00518	1		1.01291	0.991113		0.998276	0.99389		0.996297	1.00013		0.991316	1.00263		1.00683	1.0102		1.00126	1.00119		1.00076	1.00008		1.00731	1.01082		1.00142	0.993974			-0.019	-0.04076	0.005391	0.01498
1.4	0.991166	1.00041		1.00267	0.970652		0.999718	1.0008		1.0015	1.00587		0.994906	1.00176		1.01028	1.00031		1.00159	1.00555		1.00332	0.996702		0.996992	0.998145		1.00252	1.00603		1.00397	1.00302		1.00255	1.00177		1.00956	1.01499		1.00101	0.997599			-0.02249	-0.0432	0.009027	0.0139
2.1	0.99296	0.99694		1.00234	0.994883		0.999351	0.998465		0.999279	1.00294		0.998801	1.00295		1.01629	1.0062		1.00512	1.00301		1.00117	1.00692		0.997462	1.00193		1.01057	1.00179		1.00484	1.00073		1.00003	0.999254		1.01458	1.01439		1.00118	0.996913			-0.02007	-0.04288	0.01346	-0.0008904
2.8	0.99292	0.996842		1.00636	0.986908		0.997812	0.998602		1.01834	1.00165		1.00223	1.004		1.0058	1.01196		0.999936	1.00501		0.998939	1.00167		0.997306	1.00378		1.00348	1.00225		1.00417	1.00187		1.00233	0.99518		1.01802	1.01009		1.00386	0.998289			-0.01569	-0.03289
3.5	0.997268	0.994622		1.00475	0.994449		0.988523	0.997508		1.00574	1.00131		1.00544	1.00488		1.00563	1.00182		1.0055	1.00247		0.996442	0.995934		1.01693	1.00651		1.01032	1.00871		1.0066	1.00368		1.00323	0.997874		1.01696	1.01347		1.00362	0.99976			-0.0156	-0.0288
4.2	0.989613	0.99645		1.00377	1.00068		1.00108	1.00448		0.999862	1.00567		0.998758	1.00665		1.00866	0.998982		0.997332	1.00195		0.992111	0.992337		1.00317	1.00061		1.0026	1.00791		1.00704	1.00026		1.00021	0.998003		0.996492	1.01045		1.00334	0.99681			0.001027	-0.02824
4.9	0.992029	0.99368		1.00585	0.991843		1.04941	0.960969		1.00031	0.995529		0.998801	1.00188		1.01116	1.00292		0.999643	1.00515		0.99864	0.990042		0.998651	1.006		1.01365	1.01024		1.00757	1.00426		1.00151	1.00134		1.01536	1.01203		1.00094	0.99654			-0.001885	-0.02685
5.6	0.998363	0.997684		1.00206	0.994503		1.00315	1.00112		1.00362	1.00039		1.00191	1.00311		1.00936	1.00202		1.00233	1.00651		1.00296	1.00186		1.00178	1.00257		1.00653	1.00189		1.00929	1.00194		1.00268	0.999693		1.01802	1.01323		1.00464	0.997457			-0.01666	-0.03297
6.3	0.995721	0.993817		0.99843	0.9969		0.999682	1.0033		0.998555	1.00456		1.00196	1.00213		1.01272	1.00305		0.973406	0.992711		1.00074	0.995895		0.992425	1.00136		1.01128	1.00178		1.00973	1.0014		1.00309	1.00025		1.01747	1.01526		1.00541	0.996676		Avg.	-0.0141876	-0.0352067	0.00861125	0.00553715
7	0.993465	0.99414		1.0027	0.989278		1.00582	0.998672		1.0019	0.997622		1.00376	1.0009		1.008	0.997631		0.999664	1.00706		0.997499	0.998428		1.00333	1.00312		1.00505	1.00721		1.00823	1.00004		1.00174	1.00076		1.01788	1.01697		1.00455	0.998229		Std. Dev.	0.00813716	0.00660524	0.00356988	0.0104862
7.7	0.992711	0.995082		1.00317	1.0004		1.00197	1.00335		1.00023	1.00261		0.99822	1.00123		1.00584	0.995527		0.998867	1.00835		0.999034	1.00018		1.00202	1.00828		1.00408	0.998915		1.00904	1.00227		1.00071	1.00039		1.01861	1.0153		1.0035	0.997259		Std. Error	0.00271239	0.00220175	0.00178494	0.00524309
8.4	0.99247	0.99404		1.00395	0.992384		1.00233	0.999511		0.998239	0.991356		1.00006	1.0018		1.01002	1.00204		0.99986	1.00529		0.99478	0.998331		1.00234	1.00472		1.00807	1.00721		1.01218	1.00286		1.00319	0.997341		1.01719	1.01364		1.00472	0.997534
9.1	0.998685	0.995868		1.00076	0.993718		0.997479	0.999865		0.996307	0.996625		1.00119	1.00408		1.00897	0.996998		1.0001	1.0051		0.996231	0.999573		1.00625	1.00489		1.00926	1.00523		1.00985	1.00213		1.00301	1.00005		1.01963	1.01503		1.00427	0.998076
9.8	0.993361	0.994363		1.00002	0.994231		1.00243	0.998642		0.99487	1.00232		0.998127	1.00306		1.0043	1.00034		0.997964	1.00256		0.997321	1.00267		0.997487	1.00728		1.00664	1.0077		1.00773	1.00222		1.00277	1.00087		1.01935	1.01286		1.00646	0.998982
10.5	0.994557	0.958339		1.0023	0.994965		1.00044	1.00142		0.997787	1.00324		0.995119	1.00249		1.00837	1.00335		1.00636	1.00322		0.996107	1.00329		0.999436	1.00317		1.00973	1.00623		1.001	1.00222		1.00106	1.00103		1.02021	1.01628		1.00545	0.998887
11.2	0.989439	0.990497		1.00691	0.997994		0.999496	1.00341		1.00354	0.997786		0.997713	1.00257		1.01247	1.00115		1.00215	0.998914		0.99481	0.997109		0.999369	1.00443		1.00981	1.00425		1.01094	1.00231		1.00173	1.00098		1.01755	1.01355		1.0025	0.999796
11.9	0.988658	0.994174		1.00004	0.9963		1.00171	1.00592		0.998825	1.00281		0.999248	1.00202		1.01148	1.00476		1.00639	1.00254		0.998822	1.0009		1.00284	1.00383		1.00623	1.00725		1.00942	1.00131		1.0025	1.00162		1.02052	1.01852		1.00605	0.999752
12.6	0.99249	0.99609		0.998415	0.978738		0.997076	0.99962		0.998465	1.00322		1.00056	1.00406		1.0061	0.997335		1.00416	0.999454		1.00124	1.00708		1.00348	1.00354		1.00861	1.00899		1.00969	1.01084		1.00281	1.00236		1.02034	1.0151		1.00637	0.997703
13.3	0.994293	0.992794		0.999881	0.990781		1.00202	1.00125		1.00031	1.00191		0.998978	1.0009		1.01059	1.00281		1.00192	1.00785		0.999832	1.00223		1.00075	1.00554		1.00536	1.00493		1.01211	0.9994		1.00273	1.0026		1.01682	1.01911		1.0081	0.998976
14	0.993918	0.991266		1.00182	0.993328		0.996674	0.999838		0.997878	1.00837		1.00341	0.999831		1.00397	1.00543		1.0021	1.00627		1.00031	1.00157		1.00086	1.0052		1.00919	1.00756		1.01207	1.00306		1.0063	1.0042		1.01851	1.01781		1.00637	1.00025
14.7	0.996571	0.992978		1.00145	0.992873		0.999808	1.00011		0.999413	1.00533		1.0015	1.00217		1.01055	1.00147		1.00265	1.00519		0.999495	0.990852		1.00195	1.00388		1.0061	1.00934		1.00845	1.00298		1.00426	1.00186		1.0219	1.01671		1.00819	1.00083
15.4	0.997425	0.995102		1.00187	0.994539		1.00587	1.00551		0.997652	1.00423		1.00097	1.00002		1.01779	0.993448		1.00202	1.0054		1.00441	1.00585		0.999568	1.00421		1.01263	1.00349		1.00821	1.00176		1.00516	1.00195		1.02042	1.01712		1.00769	1.0018
16.1	0.991196	0.995273		1.00595	0.992305		1.00315	0.997101		1.00436	1.00283		1.00187	1.004		1.01069	1.00949		1.00417	1.00656		0.995298	1.00128		1.00929	1.00067		1.01108	1.00937		1.01069	1.0037		1.00413	1.00091		1.02314	1.01896		1.00377	0.998518
16.8	0.98968	0.995868		0.999823	0.992439		1.00306	1.00044		0.99991	1.00248		0.998127	1.00021		1.00439	1.00488		0.999318	1.01145		1.00606	1.00297		1.00827	1.00734		1.00762	1.01115		1.00861	1.00484		1.00658	1.00278		1.01947	1.01841		1.00641	1.00195
17.5	0.992021	0.992881		1.00466	0.995618		0.999455	1.00125		1.00005	1.00034		0.999248	0.999857		1.01556	1.00431		1.00257	1.00586		0.997532	1.00006		1.00192	1.00191		1.01413	1.00742		1.01166	1.00266		1.00286	1.00424		1.02199	1.01892		1.0071	1.00606
18.2	0.996844	0.992659		1.00452	0.995348		1.00094	1.00038		0.996749	1.00166		0.99489	0.998764		1.01447	1.00607		1.00364	1.0079		0.999609	0.993814		1.00462	1.00531		1.00978	1.00797		1.01023	1.00588		1.00417	1.001		1.02272	1.0146		1.00787	1.00443
18.9	0.993479	0.999177		1.00043	0.995644		1.00297	1.00166		0.997605	1.00174		0.990715	1.00343		1.00933	1.003		0.999524	1.00855		1.00262	1.0012		0.9962	1.0115		1.01254	1.00941		1.01113	1.00498		1.00526	1.00526		1.02083	1.01984		1.00719	1.00192
19.6	0.994223	0.990632		1.00443	0.99424		1.0008	1.00199		0.999006	1.00279		1.00019	0.997916		1.00689	1.0063		0.995923	1.00932		1.00193	1.00418		1.00231	1.00971		1.01361	1.01101		1.01113	1.00212		1.00461	1.00406		1.02015	1.0198		1.0065	1.00079
20.3	0.992354	0.994002		0.998984	0.990847		0.997116	1.00341		0.998238	1.00382		1.00182	1.00418		1.00713	1.00729		1.00028	1.01239		1.00606	0.995549		1.00353	1.00852		1.01053	1.00777		1.01194	1.00362		1.00502	1.00457		1.0208	1.0192		1.00952	1.00011
21	0.990114	0.996803		0.99834	0.993649		0.999051	0.995448		1	0.999139		1.00051	0.997863		1.00427	1.00719		1.00534	1.0125		1.00872	1.00381		0.996878	1.00522		1.01194	1.0074		1.01347	1.0048		1.00408	1.00406		1.02259	1.01901		1.00764	1.00111
21.7	0.995106	0.996771		1.00103	0.999241		1.00396	0.996664		1.00209	1.00256		0.997454	0.999857		1.01421	1.00537		1.00631	1.00964		1.00397	0.997403		0.997293	1.00126		1.01403	1.00191		1.01082	1.00267		1.00663	1.00434		1.01919	1.01786		1.01048	1.00171
22.4	0.993608	0.990093		1.0025	0.997535		1.00157	0.997882		0.99481	1.00142		1.00078	1.00148		1.01026	1.00844		0.998663	1.00256		1.00326	1.00012		1.00775	1.00969		1.00883	1.01148		1.01068	1.00416		1.00255	1.00379		1.02148	1.01786		1.00924	0.999516
23.1	0.99364	0.993017		1.00498	0.992004		0.997908	1.0015		0.994768	0.996109		0.998851	1.00217		1.00996	1.00547		0.997429	1.00063		1.00915	1.00031		1.00322	1.01287		1.01373	1.00662		1.00897	1.00498		1.00667	1.00438		1.02042	1.01883		1.00901	1.00075
23.8	0.991708	0.991895		1.00131	0.990679		0.997814	0.99981		1.00127	1.00058		0.998229	0.998955		1.01075	0.99897		1.00428	1.00676		1.00546	1.00146		1.00351	1.00304		1.00941	1.00976		1.01202	1.0028		1.00367	1.00302		1.02387	1.01961		1.0097	1.00211
24.5	0.99225	0.990814		1.00296	0.995537		1.00224	1.00035		0.99869	1.00376		1.00101	1.00144		1.01508	1.0042		1.00358	1.0101		1.00798	1.00285		1.00625	1.00697		1.01241	1.01006		1.01256	1.00289		1.00557	1.0053		1.02144	1.0168		1.00919	1.00505
25.2	0.995652	0.989376		1.00035	0.992088		1.00229	0.995886		0.996344	1.00077		0.998582	1.00309		1.0149	1.00469		1.00429	1.00865		1.001	1.00399		1.00002	1.00754		1.01225	1.00123		1.01005	1.00421		1.00458	1.00425		1.0219	1.01782		1.01025	1.00211
25.9	0.994359	0.99351		1.00017	0.993589		1.00094	0.997132		1.00335	0.998842		1.00024	0.99781		1.01376	0.997078		1.01239	1.00802		1.00052	1.00108		1.00321	1.00305		1.00807	1.00968		1.01097	1.00448		1.00739	1.00313		1.02263	1.01883		1.01057	1.00257
26.6	0.99225	0.988793		1.00045	0.991115		1.00469	0.998454		0.997967	1.00117		0.996676	1.00115		1.0104	1.00451		1.00543	1.00749		1.00831	0.997538		1.0063	1.00666		1.01047	1.00683		1.01364	1.00425		1.00463	1.00347		1.02212	1.01735		1.00673	1.00272
27.3	0.997907	0.993928		1.00158	0.996509		1.006	0.996966		0.999006	1.00077		0.995938	1.00101		1.00784	1.00348		1.00618	1.00292		1.00361	1.00469		1.00279	1.00553		1.01333	1.00919		1.01017	1.00508		1.00759	1.00683		1.02198	1.02035		1.01025	0.999064
28	0.994392	0.99005		1.00021	0.995185		1.00383	0.999214		0.997608	0.99849		0.999389	1.00404		1.01397	1.00205		0.999582	1.01023		1.00395	1.00436		1.0079	1.00863		1.00651	1.01174		1.01151	1.00452		1.00771	1.00738		1.0235	1.01994		1.00801	1.00098
28.7	0.990655	0.991037		1.00309	0.988524		0.992864	1.0006		0.998328	0.997461		0.999886	1.00254		1.01845	0.99902		1.00183	1.01101		1.00648	1.00421		1.0031	1.01004		1.02178	1.01025		1.01164	1.00593		1.00715	1.00775		1.02152	1.01925		1.00924	1.00459
29.4	0.99079	0.995238		1.00154	0.994834		1.00175	0.996509		0.995577	1.00026		1.00029	1.0015		1.01542	1.00655		1.00491	1.00573		1.00097	1.00014		1.00578	1.02		1.00476	1.01169		1.01332	1.0053		1.00672	1.00784		1.02345	1.01818		1.01052	1.0012
30.1	0.992458	0.990767		0.999159	1.0029		0.997076	0.997423		1.00122	0.998897		0.997197	1.00046		1.01299	1.01377		1.00323	1.00765		1.00324	1.00741		0.999261	1.00811		1.01042	1.01021		1.01162	1.00438		1.00758	1.00522		1.02525	1.01804		1.00951	1.00242
30.8	0.991437	0.993928		0.99953	0.991851		0.999891	0.995297		0.998555	0.999792		0.999212	1.0039		1.01015	1.00225		1.00197	1.00313		1.00899	1.00567		1.00404	1.00923		1.01446	1.00755		1.01241	1.00289		1.00784	1.00503		1.0224	1.01864		1.00997	1.00674
31.5	0.991542	0.988793		0.999628	0.996267		0.992439	0.999973		0.996528	1.00156		0.998808	1.00167		1.01284	1.00471		1.00572	1.01314		1.00089	1.00046		1.00442	1.00869		1.0134	1.01692		1.0113	1.00575		1.00661	1.00701		1.02407	1.01832		1.00796	1.00165
32.2	0.99555	0.991307		1.00021	0.994943		1.00224	0.996728		0.997019	1.00304		1.00047	1.00123		1.02237	1.00692		1.00251	1.01225		1.00441	1.00695		1.00524	1.01189		1.0148	1.007		1.01176	1.00493		1.00976	1.007		1.02065	1.01823		1.01039	1.0017
32.9	0.993608	0.995002		1.00186	0.990513		0.993541	0.994003		0.998509	1.00341		0.998851	1.00315		1.01508	1.01544		1.00466	1.00847		1.0076	0.999547		1.00698	1.00926		1.01477	1.01255		1.01156	1.00594		1.00594	1.0058		1.02345	1.01905		1.01158	1.00303
33.6	0.990655	0.995953		1.0036	0.991736		0.997707	1.00084		0.994282	0.998927		0.998169	0.999994		1.01566	1.00734		1.01068	1.00899		1.00515	1.00307		1.00606	1.01577		1.01739	1.0114		1.01314	1.00598		1.00698	1.00927		1.02395	1.01698		1.01121	1.00592
34.3	0.99572	0.99293		1.00049	0.992625		1.00233	1.0031		0.99729	0.99936		0.999875	1.00288		1.01252	1.00187		1.00389	1.008		1.00925	1.00291		1.00223	1.00403		1.02232	1.01484		1.00985	1.0043		1.0048	1.00913		1.02456	1.01902		1.01048	1.00413
35	0.991708	0.991442		0.999667	0.994106		0.998137	1.00109		0.999323	1.00203		1.00065	1.00126		1.01671	1.00119		1.0119	1.00412		1.00866	1.00164		1.00301	1.01102		1.01847	1.01073		1.01296	1.00598		1.00717	1.00747		1.02502	1.01689		1.01203	1.00312
35.7	0.991874	0.99351		1.00194	0.993028		1.00008	0.999865		0.995088	0.999194		0.999396	0.999667		1.01035	1.01411		1.01236	1.00762		1.00349	1.00506		1.01523	1.01307		1.01321	1.0171		1.01354	1.00407		1.00743	1.00392		1.02359	1.02049		1.01084	1.00635
36.4	0.994223	0.991341		1.00512	0.992894		1.00076	1.00084		0.996338	1.00213		1.00083	1.00591		1.01479	1.00998		1.0076	1.01233		1.00675	1.00299		1.01519	1.01121		1.01902	1.01306		1.01272	1.00722		1.00685	1.00379		1.02571	1.02169		1.00966	1.00165
37.1	0.997597	0.993104		0.998984	0.992036		1.00464	0.996342		0.994634	1.00244		1.00061	0.995738		1.01605	1.00566		1.01137	1.00368		1.01006	1.00062		1.00777	1.00772		1.01651	1.01579		1.01337	1.00507		1.0086	1.00701		1.02345	1.01814		1.01071	1.00316
37.8	0.995209	0.989958		1.00216	0.98981		0.998905	0.996902		0.997469	1.00373		0.995898	0.997182		1.01307	1.00732		1.01447	1.01029		1.00447	0.999711		1.00684	1.01763		1.01513	1.01398		1.01292	1.00375		1.00852	1.00802		1.02345	1.02058		1.01163	1.00266
38.5	0.993647	0.992524		0.998317	0.989909		0.998002	0.996664		1.00128	0.994709		0.999113	1.00613		1.01598	1.00489		1.0025	1.01661		1.00166	1.00724		1.01357	1.01157		1.01616	1.00555		1.01225	1.00507		1.00426	1.00568		1.02461	1.02026		1.01227	1.00398
39.2	0.993847	0.994966		0.999176	0.994265		0.986847	1.00014		0.996522	0.996485		0.994505	1.00115		1.023	1.00921		1.01104	1.01416		1.00356	1.00618		1.01087	1.00987		1.01256	1.02109		1.0121	1.00562		1.00717	1.0054		1.02456	1.01929		1.01259	1.00061
39.9	0.991738	0.991037		1.00378	0.99041		0.997598	1.00188		0.999006	0.999928		0.997951	1.00327		1.02222	1.00655		1.00353	1.00642		1.01018	0.99557		1.00443	1.00825		1.01061	1.01127		1.01565	1.00512		1.00716	1.00775		1.02494	1.02053		1.00888	1.00138
40.6	0.994082	0.989869		1.00006	0.99335		1.00184	1.00117		0.998191	1.00515		1.00002	1.00087		1.01817	1.01116		1.00562	1.01067		1.00636	1.00341		1.00987	1.01025		1.018	1.01093		1.01425	1.00444		1.00788	1.00802		1.02391	1.01744		1.00773	1.0033
41.3	0.992647	0.990274		0.999569	0.994564		0.999103	0.996664		0.997378	1.00125		1.0015	1.00619		1.01452	1.0148		1.00745	1.00648		1.00948	1.00337		1.00587	1.01378		1.01137	1.01728		1.01466	1.00485		1.00847	1.00609		1.02563	1.01985		1.01203	1.00348
42	0.989873	0.998272		0.998962	0.987333		1.00058	1.00423		0.997107	1.00326		0.99697	0.993525		1.01472	1.01182		1.01359	1.01646		1.00961	1.00032		1.01094	1.00793		1.01381	1.0188		1.0172	1.00782		1.00797	1.00784		1.0246	1.02054		1.0102	1.00335
42.7	0.994218	0.995052		0.999744	0.992241		1.00071	0.998176		0.993639	0.998247		1.00178	1.02822		1.01781	1.00786		1.00422	1.01239		1.00603	1.00487		1.00848	1.01373		1.01561	1.01579		1.01286	1.00607		1.00801	1.0077		1.02442	1.02073		1.01029	1.00583
43.4	0.990355	0.993657		1.00213	0.991115		1.00184	0.996767		0.992469	1.00146		1.04896	1.04267		1.02256	1.00209		1.00112	1.01004		1.00396	1.00343		1.01379	1.00992		1.0184	1.01387		1.01191	1.00906		1.00852	1.00752		1.02673	1.02119		1.00947	1.00532
44.1	0.9934	0.992881		1.00066	0.993619		0.998875	0.997153		1.00046	0.997461		1.0592	1.04417		1.02144	1.00686		1.00706	1.00934		1.00555	1.00275		1.0122	1.00719		1.0157	1.01626		1.01263	1.00398		1.01337	1.02803		1.02488	1.02188		1.01245	1.00402
44.8	0.99201	0.993928		1.00188	0.992459		1.04936	0.996664		1.03602	0.998927		1.06089	1.04648		1.01446	1.00936		1.01043	1.01063		1.00677	0.9992		1.00945	1.00567		1.01863	1.01148		1.01353	1.00732		1.02072	1.02269		1.02387	1.02221		1.01461	1.00562
45.5	0.996472	0.994286		0.998552	0.988887		1.06147	1.03749		1.05882	1.053		1.05865	1.04615		1.01293	1.00569		1.0021	1.01042		1.00642	1.00453		1.0094	1.00959		1.01732	1.0152		1.01665	1.00745		1.02454	1.02139		1.02432	1.0192		1.01309	1.00326
46.2	0.991332	0.99086		0.998841	0.992811		1.05983	1.05248		1.06115	1.06116		1.05461	1.04692		1.01984	1.00848		1.10494	1.00504		1.00699	1.0036		0.999301	1.01927		1.01488	1.01258		1.01394	1.00749		1.02369	1.02359		1.02701	1.02004		1.00993	1.00367
46.9	0.991812	0.99059		1.00239	0.991351		1.05976	1.05061		1.05819	1.05497		1.058	1.04686		1.01599	1.00598		1.126	1.06575		1.06764	1.00102		1.0069	1.07627		1.01771	1.01024		1.02066	1.00634		1.02524	1.02344		1.02554	1.01897		1.01093	1.0049
47.6	1.03797	0.99483		0.998453	0.988936		1.05635	1.04826		1.0611	1.05628		1.06069	1.0522		1.16771	1.04353		1.11805	1.11611		1.09972	1.0718		1.00386	1.0994		1.01995	1.01581		1.02821	1.01029		1.0215	1.02258		1.02457	1.02091		1.01441	1.0056
48.3	1.06213	0.991712		0.996543	1.03176		1.05898	1.05051		1.0548	1.0528		1.06059	1.05302		1.17282	1.10545		1.11652	1.11704		1.10435	1.10624		1.07237	1.10952		1.02277	1.00775		1.02878	1.0138		1.02255	1.0233		1.02114	1.01899		1.01258	1.02833
49	1.05701	1.05598		1.04051	1.05838		1.05609	1.05694		1.05488	1.05329		1.05861	1.05249		1.1354	1.12475		1.12081	1.11429		1.09789	1.10055		1.09885	1.09825		1.1003	1.08935		1.02968	1.01917		1.02383	1.02266		1.04525	1.03099		1.00783	1.01709
49.7	1.05215	1.06371		1.05974	1.05398		1.05889	1.04668		1.05141	1.0479		1.05672	1.05331		1.13006	1.12107		1.11719	1.11685		1.10165	1.10096		1.1056	1.09987		1.13029	1.13005		1.02925	1.03025		1.02265	1.02478		1.04274	1.03742		1.02708	1.01689
50.4	1.04895	1.0567		1.05935	1.04976		1.05938	1.03344		1.05071	1.05362		1.0562	1.05054		1.12382	1.1176		1.11095	1.10894		1.10675	1.09395		1.10085	1.10594		1.12831	1.12165		1.03238	1.02185		1.02442	1.02323		1.04335	1.03637		1.02357	1.01752
51.1	1.05346	1.05045		1.05648	1.04733		1.05851	1.04868		1.05547	1.05054		1.05649	1.05132		1.13108	1.1138		1.11207	1.10043		1.12051	1.09692		1.10072	1.09861		1.12123	1.11984		1.03148	1.02395		1.02313	1.02588		1.04167	1.0352		1.02784	1.01798
51.8	1.05237	1.04876		1.05654	1.04685		1.05073	1.04429		1.05101	1.05031		1.05454	1.04541		1.1261	1.11028		1.10442	1.10098		1.10166	1.0915		1.09731	1.10283		1.12851	1.11559		1.03012	1.02222		1.02329	1.02486		1.04058	1.03357		1.02808	1.01961
52.5	1.0505	1.04977		1.06021	1.05166		1.05468	1.04042		1.05083	1.04709		1.05344	1.04368		1.12458	1.11414		1.1107	1.10785		1.11128	1.09342		1.10266	1.09785		1.11884	1.11264		1.03033	1.02224		1.02144	1.02299		1.04003	1.03724		1.02756	1.01877
53.2	1.04594	1.04097		1.05727	1.04805		1.05156	1.0408		1.05115	1.04364		1.05112	1.05205		1.12494	1.10113		1.11261	1.10893		1.10302	1.10539		1.10755	1.10462		1.12196	1.11232		1.0313	1.02244		1.02624	1.02055		1.03986	1.03242		1.02629	1.01963
53.9	1.05022	1.04518		1.06091	1.04347		1.0521	1.04275		1.05294	1.04618		1.05226	1.05069		1.12062	1.10102		1.10948	1.10158		1.10732	1.08991		1.1096	1.10587		1.1302	1.10802		1.03171	1.0222		1.0248	1.02457		1.04201	1.03434		1.02844	1.02085
54.6	1.04825	1.04393		1.05956	1.04485		1.04998	1.04652		1.04856	1.03958		1.05178	1.04349		1.12341	1.09757		1.11511	1.10595		1.10794	1.08584		1.11386	1.10625		1.11798	1.10645		1.0323	1.02119		1.02273	1.02457		1.04175	1.03364		1.0278	1.02115
55.3	1.04919	1.04523		1.05373	1.04137		1.05425	1.0459		1.04977	1.04618		1.05295	1.04565		1.1164	1.10825		1.1141	1.10997		1.10563	1.0858		1.10519	1.10811		1.12198	1.10421		1.0311	1.02121		1.02299	1.02387		1.04246	1.0351		1.02986	1.02059
56	1.04983	1.04195		1.05484	1.03975		1.05256	1.04556		1.05555	1.04694		1.05212	1.04377		1.11949	1.10131		1.10892	1.10067		1.11125	1.09479		1.10581	1.1045		1.12472	1.10439		1.02945	1.02113		1.02347	1.02694		1.04248	1.03557		1.02853	1.02015
56.7	1.04738	1.04841		1.05751	1.04489		1.05566	1.04118		1.04968	1.04536		1.05272	1.04007		1.11888	1.10798		1.10861	1.10063		1.11396	1.10589		1.10742	1.09741		1.11431	1.11295		1.03276	1.01963		1.02393	1.02343		1.04157	1.03875		1.03173	1.01687
57.4	1.05435	1.04831		1.05716	1.03936		1.05239	1.04082		1.05276	1.04464		1.05189	1.04764		1.12084	1.1067		1.11683	1.09136		1.10636	1.09742		1.10669	1.09729		1.12054	1.10647		1.03006	1.02086		1.02442	1.02339		1.04106	1.03658		1.02702	1.01699
58.1	1.05114	1.04156		1.05883	1.03819		1.05448	1.03834		1.04922	1.03635		1.05301	1.04387		1.12382	1.0994		1.11187	1.09471		1.10605	1.09251		1.10285	1.10466		1.1137	1.10544		1.03078	1.02238		1.02299	1.02549		1.04193	1.03503		1.02601	1.01915
58.8	1.05095	1.03755		1.05569	1.0386		1.05064	1.03852		1.05103	1.03925		1.05448	1.04691		1.11176	1.09788		1.10923	1.09747		1.10852	1.09567		1.10422	1.1008		1.11426	1.10345		1.03102	1.02241		1.0262	1.02548		1.0403	1.03662		1.02763	1.01777
59.5	1.04912	1.03835		1.05273	1.03864		1.05224	1.04091		1.05121	1.03944		1.05287	1.04388		1.12097	1.10203		1.11056	1.0939		1.10696	1.09754		1.10793	1.09281		1.1168	1.10481		1.02988	1.02178		1.0224	1.02797		1.04112	1.03688		1.03142	1.01831
60.2	1.04849	1.04145		1.05205	1.03594		1.05471	1.04312		1.04859	1.04071		1.05278	1.04314		1.12395	1.1022		1.11138	1.10436		1.10485	1.09216		1.10388	1.09865		1.11376	1.10036		1.02937	1.02278		1.02337	1.02813		1.04102	1.03846		1.02862	1.01889
60.9	1.04668	1.03513		1.05352	1.03958		1.04994	1.03466		1.05144	1.0454		1.04857	1.04111		1.12226	1.10336		1.11059	1.1043		1.10873	1.0935		1.10857	1.10289		1.11043	1.1068		1.0309	1.02011		1.02452	1.02414		1.03982	1.03911		1.02834	1.02007
61.6	1.04328	1.03892		1.0491	1.03992		1.05092	1.03758		1.04756	1.04262		1.05189	1.04284		1.11694	1.09928		1.11245	1.09982		1.10692	1.09699		1.1085	1.09569		1.11424	1.10298		1.02976	1.02002		1.02315	1.0249		1.04365	1.03757		1.02859	1.01901
62.3	1.04718	1.04033		1.05584	1.03816		1.05096	1.04162		1.04813	1.03601		1.05043	1.04463		1.10865	1.09894		1.10718	1.09168		1.10811	1.0931		1.11042	1.09968		1.11609	1.10388		1.0325	1.02036		1.02383	1.02266		1.04177	1.0365		1.0309	1.02025
63	1.04602	1.0366		1.05607	1.03342		1.04457	1.04094		1.05142	1.04209		1.04943	1.03996		1.12096	1.0947		1.10097	1.09889		1.109	1.09279		1.10603	1.09808		1.11316	1.09809		1.03136	1.02124		1.02234	1.02679		1.04345	1.03794		1.02842	1.01969
63.7	1.04639	1.0339		1.0525	1.03748		1.05164	1.03746		1.05278	1.03548		1.04871	1.0414		1.11318	1.10048		1.11235	1.09629		1.10761	1.09353		1.10238	1.09835		1.1118	1.09864		1.02996	1.0231		1.02418	1.02648		1.04055	1.03546		1.02915	1.02013
64.4	1.04827	1.0325		1.05007	1.0334		1.04807	1.0355		1.04753	1.03661		1.05008	1.0377		1.11618	1.09512		1.09829	1.09665		1.11008	1.09821		1.10455	1.0901		1.11109	1.09478		1.02949	1.02198		1.0244	1.02856		1.04075	1.03626		1.02728	1.02049
65.1	1.04444	1.03287		1.05378	1.03218		1.05365	1.03627		1.04644	1.04161		1.05012	1.03644		1.11669	1.10174		1.10693	1.09772		1.1079	1.09115		1.09977	1.0946		1.12316	1.103		1.03543	1.02147		1.02506	1.02423		1.0423	1.03703		1.02899	1.01915
65.8	1.04041	1.03017		1.05201	1.02919		1.05066	1.03849		1.04678	1.03846		1.05235	1.04234		1.11549	1.09753		1.1011	1.09838		1.10873	1.08882		1.10558	1.09281		1.11877	1.09602		1.03362	1.02456		1.02478	1.02513		1.04189	1.03749		1.03003	1.01847
66.5	1.04328	1.03543		1.05428	1.0367		1.05212	1.03454		1.05066	1.03052		1.05129	1.04268		1.1177	1.10001		1.09825	1.09713		1.11007	1.08891		1.10983	1.10096		1.11915	1.09975		1.03245	1.02119		1.02325	1.026		1.04153	1.0382		1.02941	1.01897
67.2	1.04314	1.03035		1.04883	1.02832		1.05021	1.03163		1.0526	1.03685		1.05017	1.03524		1.11066	1.09665		1.10713	1.09371		1.10949	1.09467		1.1009	1.1019		1.11338	1.0927		1.03445	1.02248		1.02267	1.02701		1.04163	1.03518		1.028	1.02137
67.9	1.04726	1.02837		1.05157	1.02928		1.05003	1.03349		1.04558	1.03276		1.04863	1.03698		1.12023	1.0922		1.10904	1.07925		1.09968	1.08269		1.10535	1.098		1.11159	1.09499		1.03372	1.01945		1.02628	1.02768		1.0425	1.04023		1.03172	1.01995
68.6	1.04639	1.03325		1.05352	1.03647		1.0439	1.03422		1.04538	1.03397		1.04359	1.03949		1.11034	1.09329		1.10915	1.09045		1.09409	1.0864		1.10677	1.09426		1.11577	1.10478		1.02898	1.02348		1.02422	1.02735		1.04414	1.03852		1.03423	1.01733
69.3	1.04702	1.0356		1.05451	1.03031		1.0544	1.03581		1.04544	1.03996		1.04549	1.03724		1.10982	1.09543		1.11022	1.09564		1.10667	1.09247		1.10234	1.09732		1.11836	1.09435		1.031	1.02376		1.0257	1.02788		1.04565	1.03781		1.03038	1.02147
70	1.04458	1.03374		1.05292	1.03079		1.05302	1.03897		1.04318	1.03605		1.04771	1.04084		1.11429	1.10103		1.10509	1.09155		1.10478	1.09125		1.09872	1.0917		1.1172	1.0906		1.03084	1.02144		1.02355	1.02548		1.04393	1.03731		1.03045	1.01987
70.7	1.03747	1.03454		1.05196	1.02447		1.04937	1.03437		1.04609	1.03542		1.0523	1.03329		1.11987	1.08767		1.09734	1.10087		1.10701	1.08514		1.10071	1.094		1.11759	1.09415		1.03075	1.02346		1.02602	1.02756		1.04197	1.03822		1.0315	1.02004
71.4	1.04278	1.03092		1.04854	1.03162		1.05097	1.03126		1.04578	1.03591		1.04643	1.03612		1.1166	1.09543		1.10508	1.09139		1.10165	1.08848		1.0993	1.09239		1.11562	1.09209		1.03074	1.02154		1.0259	1.02269		1.04367	1.03824		1.03053	1.01993
72.1	1.03919	1.03039		1.04957	1.02725		1.05054	1.03525		1.04489	1.03776		1.04948	1.03119		1.11803	1.10214		1.10807	1.0982		1.11148	1.087		1.10743	1.08991		1.11928	1.09727		1.03183	1.0229		1.02321	1.02536		1.0425	1.03867		1.02947	1.02175
72.8	1.04444	1.02747		1.05096	1.03051		1.04686	1.03314		1.04649	1.03656		1.04954	1.03837		1.11957	1.09017		1.10968	1.08897		1.10843	1.0801		1.10587	1.09675		1.10952	1.09606		1.0322	1.02266		1.02506	1.0295		1.04361	1.03751		1.0294	1.02127
73.5	1.04364	1.03169		1.04763	1.02427		1.04512	1.03266		1.04473	1.03702		1.04971	1.03615		1.1211	1.09711		1.11083	1.09191		1.09932	1.08308		1.11012	1.09433		1.11744	1.09202		1.035	1.022		1.02474	1.03135		1.04246	1.03695		1.03074	1.02525
74.2	1.04401	1.03106		1.05219	1.02927		1.05181	1.0302		1.04583	1.03651		1.04765	1.03145		1.11721	1.09734		1.09922	1.09105		1.10232	1.09232		1.11002	1.08925		1.11403	1.09596		1.03423	1.02322		1.02524	1.03027		1.04531	1.03863		1.03247	1.02111
74.9	1.04379	1.02811		1.05286	1.02902		1.05089	1.02797		1.04297	1.03244		1.05227	1.02938		1.1125	1.09372		1.10724	1.09138		1.10388	1.08958		1.10134	1.08843		1.11156	1.09214		1.03316	1.02282		1.0245	1.02812		1.04377	1.03775		1.03346	1.01925
75.6	1.04249	1.02818		1.04972	1.02834		1.04635	1.02873		1.0494	1.03468		1.0498	1.03131		1.11651	1.0924		1.10634	1.09537		1.10628	1.08658		1.11195	1.09592		1.11086	1.08928		1.03489	1.02258		1.02622	1.02492		1.04369	1.0382		1.03197	1.01829
76.3	1.044	1.02698		1.04934	1.02737		1.04357	1.03518		1.04153	1.02944		1.04649	1.03017		1.11314	1.08428		1.10788	1.09178		1.09878	1.08168		1.11169	1.09321		1.11192	1.09448		1.03238	1.02504		1.02407	1.02925		1.04371	1.04017		1.03158	1.01895
77	1.04249	1.02706		1.04524	1.02464		1.04684	1.03118		1.04914	1.03656		1.05189	1.03351		1.11663	1.08721		1.11241	1.08968		1.10241	1.08496		1.1083	1.09338		1.10951	1.09042		1.02972	1.02326		1.0241	1.03113		1.04325	1.03966		1.02998	1.02197
77.7	1.04091	1.02615		1.04704	1.02519		1.04605	1.02837		1.04948	1.0338		1.04746	1.03105		1.11376	1.0914		1.10732	1.09068		1.09908	1.08157		1.10577	1.08948		1.11775	1.09122		1.0312	1.02468		1.02357	1.03288		1.04432	1.03853		1.03223	1.01798
78.4	1.04465	1.02685		1.05119	1.02415		1.04776	1.02832		1.04346	1.0315		1.04797	1.03595		1.11435	1.0942		1.10395	1.09603		1.10389	1.08146		1.09914	1.08756		1.11228	1.09209		1.03031	1.02446		1.02666	1.03003		1.04689	1.03705		1.03062	1.01962
79.1	1.04386	1.02777		1.04865	1.02432		1.04527	1.02943		1.04191	1.03182		1.04822	1.03308		1.11702	1.09025		1.11064	1.09464		1.11012	1.08689		1.1034	1.09026		1.11904	1.09813		1.03293	1.02296		1.02564	1.02814		1.04224	1.03788		1.03217	1.01957
79.8	1.04256	1.02649		1.04538	1.0298		1.04592	1.0312		1.04483	1.0296		1.04686	1.02905		1.11766	1.09265		1.11183	1.09144		1.10084	1.08356		1.10235	1.09598		1.11167	1.08737		1.03239	1.02365		1.02592	1.03186		1.04399	1.03711		1.03127	1.01981
80.5	1.04479	1.02876		1.04749	1.02671		1.04899	1.02517		1.04902	1.02841		1.04616	1.03368		1.12283	1.09093		1.10598	1.08622		1.10905	1.07807		1.1056	1.09312		1.11948	1.08817		1.03378	1.02344		1.02594	1.02869		1.04389	1.03818		1.03162	1.02141
81.2	1.04077	1.0258		1.04951	1.01798		1.04768	1.02874		1.04712	1.0294		1.04724	1.02834		1.12116	1.08774		1.10327	1.08758		1.10365	1.08034		1.10992	1.09346		1.12094	1.09249		1.03516	1.02207		1.02367	1.02916		1.04371	1.03925		1.03227	1.0185
81.9	1.0435	1.02277		1.04863	1.01798		1.04497	1.02841		1.04595	1.02742		1.04631	1.03219		1.12131	1.08646		1.10858	1.09392		1.10493	1.0786		1.10014	1.09089		1.11514	1.09823		1.03171	1.022		1.02514	1.0282		1.04432	1.03841		1.03302	1.01997
82.6	1.04473	1.0263		1.04539	1.02167		1.04195	1.02987		1.04438	1.02827		1.04945	1.03042		1.11178	1.08049		1.10409	1.08401		1.10931	1.0801		1.10929	1.09353		1.10929	1.09447		1.03486	1.02288		1.02749	1.02824		1.04531	1.04117		1.03209	1.02099
83.3	1.0417	1.02693		1.04583	1.01756		1.04338	1.02987		1.0464	1.02988		1.04547	1.02808		1.10788	1.08936		1.11139	1.09247		1.10315	1.07927		1.10363	1.08983		1.11179	1.09604		1.03218	1.02428		1.02756	1.02946		1.0475	1.0394		1.03175	1.02085
84	1.0412	1.02396		1.04921	1.02063		1.04322	1.02545		1.0434	1.02694		1.04759	1.02795		1.11974	1.0826		1.10653	1.07705		1.10401	1.0799		1.11057	1.09011		1.11562	1.09215		1.03108	1.02388		1.02643	1.02873		1.04517	1.03962		1.03411	1.01985
84.7	1.04041	1.02672		1.04611	1.02139		1.04229	1.02805		1.04063	1.02261		1.04788	1.02836		1.12135	1.09495		1.10405	1.08711		1.10684	1.07855		1.10307	1.08551		1.1176	1.08793		1.03389	1.02266		1.02713	1.02863		1.0462	1.03851		1.03084	1.02109
85.4	1.04033	1.02418		1.04858	1.02132		1.04578	1.02601		1.0454	1.03067		1.04641	1.03162		1.12212	1.08395		1.09967	1.08677		1.10607	1.07977		1.10932	1.08911		1.12026	1.09328		1.03338	1.02282		1.02691	1.0295		1.04278	1.03778		1.03282	1.02147
86.1	1.04451	1.02362		1.04642	1.01667		1.04366	1.0329		1.04534	1.02596		1.0461	1.02877		1.1216	1.08681		1.1172	1.09229		1.10135	1.0782		1.1074	1.08497		1.11682	1.08739		1.03096	1.02394		1.02595	1.03003		1.04608	1.03838		1.03342	1.02195
86.8	1.04242	1.01941		1.0464	1.01819		1.04041	1.02891		1.04256	1.03132		1.0468	1.0295		1.12101	1.08435		1.10819	1.09034		1.10582	1.07917		1.09968	1.09594		1.11323	1.08889		1.03538	1.02462		1.02763	1.03083		1.04361	1.03857		1.03274	1.01995
87.5	1.04005	1.02505		1.04892	1.01944		1.04521	1.02476		1.04485	1.02718		1.04659	1.02944		1.1174	1.08526		1.11339	1.09533		1.10287	1.08038		1.10273	1.08857		1.10773	1.08712		1.03421	1.0253		1.02967	1.03178		1.04531	1.03883		1.03316	1.01822
88.2	1.04163	1.0185		1.04533	1.0196		1.04621	1.02694		1.04549	1.02191		1.04129	1.03072		1.11671	1.08535		1.10018	1.09543		1.09845	1.08065		1.10125	1.08608		1.11653	1.09792		1.0347	1.0229		1.02812	1.03109		1.04595	1.03883		1.03113	1.02032
88.9	1.04386	1.02095		1.04654	1.01757		1.04499	1.02498		1.04316	1.02786		1.04454	1.02363		1.10581	1.0939		1.10051	1.08917		1.10826	1.08154		1.10124	1.08791		1.10847	1.08788		1.0347	1.0248		1.02679	1.03042		1.04525	1.03919		1.03237	1.02247
89.6	1.04235	1.0169		1.0433	1.01584		1.04578	1.02653		1.04295	1.02802		1.04635	1.02836		1.11374	1.08826		1.10871	1.07851		1.10101	1.08873		1.09895	1.08592		1.11554	1.08427		1.03405	1.0228		1.02577	1.03132		1.04482	1.03855		1.03294	1.02109
90.3	1.03955	1.01962		1.0446	1.01764		1.04872	1.02302		1.04393	1.02458		1.04602	1.0298		1.11778	1.08692		1.1031	1.08652		1.10926	1.08102		1.10878	1.09145		1.11655	1.08184		1.03261	1.0241		1.02464	1.03173		1.04591	1.0397		1.03141	1.02085
91	1.04069	1.02124		1.04654	1.01674		1.04615	1.02148		1.03937	1.02788		1.04269	1.02903		1.11137	1.08636		1.10657	1.08793		1.10455	1.08127		1.10046	1.08546		1.11223	1.08739		1.03466	1.02241		1.02685	1.03127		1.04573	1.03626		1.03296	1.02123
91.7	1.03918	1.0171		1.05015	1.01842		1.04708	1.02353		1.04856	1.02192		1.04531	1.02612		1.1093	1.08435		1.10474	1.08425		1.10536	1.07828		1.10258	1.08874		1.11416	1.0955		1.03318	1.02488		1.02655	1.03065		1.04716	1.03906		1.03257	1.02055
92.4	1.0443	1.02138		1.0467	1.01924		1.04584	1.02344		1.04263	1.02527		1.04255	1.02357		1.11159	1.09027		1.09994	1.08561		1.1011	1.07919		1.10593	1.08543		1.11017	1.08725		1.03654	1.02526		1.02582	1.03137		1.04442	1.03977		1.03439	1.02282
93.1	1.03997	1.02547		1.04618	1.02191		1.0404	1.02885		1.04095	1.02536		1.04306	1.02789		1.11357	1.08833		1.11407	1.09006		1.09797	1.07984		1.10928	1.0881		1.11825	1.09747		1.03368	1.02544		1.02747	1.02906		1.04535	1.04247		1.03151	1.02067
93.8	1.03947	1.02244		1.04618	1.0166		1.04401	1.02246		1.04597	1.02032		1.04845	1.02378		1.11367	1.08909		1.10746	1.08917		1.10029	1.07976		1.0991	1.09183		1.11931	1.08187		1.03224	1.0242		1.02755	1.03864		1.0445	1.04005		1.03276	1.02127
94.5	1.04669	1.02159		1.04526	1.01535		1.04521	1.02289		1.04265	1.02123		1.04574	1.02582		1.1098	1.08781		1.10097	1.08203		1.11063	1.07612		1.09979	1.08848		1.11586	1.08807		1.03293	1.02436		1.02637	1.03166		1.04448	1.04155		1.03254	1.02115
95.2	1.03897	1.02525		1.04403	1.01543		1.04478	1.02079		1.04193	1.02185		1.04598	1.02809		1.11677	1.08833		1.11315	1.08181		1.10049	1.0766		1.10437	1.08691		1.10943	1.08546		1.03393	1.02618		1.02462	1.03196		1.04529	1.04011		1.03135	1.02199
95.9	1.0404	1.02011		1.04359	1.01633		1.04385	1.02239		1.04928	1.02165		1.04847	1.02492		1.11446	1.08751		1.11106	1.08854		1.1019	1.07932		1.10235	1.0856		1.10855	1.08372		1.03539	1.02314		1.02622	1.02962		1.04494	1.0417		1.03318	1.02306
96.6	1.03761	1.01682		1.04395	1.01751		1.04607	1.02148		1.04373	1.0265		1.04342	1.02167		1.11578	1.09066		1.11106	1.08502		1.10844	1.07821		1.1095	1.08795		1.11382	1.08795		1.03476	1.02528		1.02438	1.03079		1.0444	1.04143		1.03342	1.0231
97.3	1.03739	1.02236		1.04179	1.01473		1.04792	1.02226		1.04095	1.02207		1.04604	1.0252		1.11356	1.08458		1.10074	1.0879		1.10474	1.07899		1.1021	1.07947		1.11609	1.08255		1.03271	1.0244		1.02735	1.03166		1.04494	1.04048		1.03247	1.02207
98	1.03911	1.01606		1.04388	1.02024		1.04764	1.02205		1.04051	1.02446		1.04588	1.02181		1.11483	1.08422		1.10151	1.08657		1.0997	1.08358		1.10566	1.08361		1.11169	1.08662		1.03613	1.02368		1.02881	1.03305		1.04537	1.03983		1.03243	1.01915
98.7	1.03796	1.01641		1.04007	1.01772		1.04613	1.02478		1.04545	1.01893		1.0432	1.02486		1.12249	1.08048		1.10407	1.07802		1.10139	1.07036		1.10047	1.08531		1.11184	1.08422		1.03379	1.02635		1.02625	1.03285		1.04377	1.04229		1.03646	1.02235
99.4	1.03954	1.01668		1.04295	1.01752		1.04138	1.02309		1.04244	1.02425		1.04143	1.02478		1.11681	1.08414		1.11407	1.08653		1.1019	1.08104		1.10667	1.08395		1.11221	1.08856		1.03309	1.0251		1.02777	1.03368		1.04502	1.04135		1.03536	1.01929
100.1	1.04134	1.01466		1.0446	1.01438		1.04535	1.02492		1.04157	1.01886		1.04383	1.0252		1.11155	1.08181		1.1124	1.09185		1.10458	1.07517		1.1049	1.08719		1.1089	1.08987		1.03513	1.02548		1.02941	1.031		1.0476	1.03999		1.03169	1.01841
100.8	1.04416	1.0164		1.04576	1.01383		1.04407	1.02254		1.03663	1.0174		1.04688	1.02195		1.11281	1.08038		1.09719	1.09215		1.099	1.08137		1.10337	1.08075		1.11315	1.08515		1.03584	1.02328		1.02677	1.0324		1.04693	1.04084		1.03461	1.02268
101.5	1.0394	1.01493		1.04554	1.01633		1.04368	1.0267		1.04138	1.01705		1.04673	1.0238		1.11232	1.08518		1.10629	1.08234		1.10709	1.07615		1.10455	1.08366		1.11798	1.08305		1.03486	1.0242		1.02597	1.03309		1.04575	1.04159		1.0324	1.02364
102.2	1.0404	1.02131		1.0449	1.01661		1.03885	1.02353		1.03988	1.02207		1.04301	1.02322		1.11316	1.08514		1.10908	1.08065		1.09656	1.07737		1.11019	1.08632		1.11497	1.08732		1.03285	1.02565		1.02468	1.03279		1.04547	1.04159		1.03585	1.02744
102.9	1.04467	1.02279		1.04108	1.01487		1.04338	1.01975		1.04279	1.01984		1.04427	1.02408		1.11064	1.08723		1.10703	1.08029		1.1031	1.08036		1.10295	1.08438		1.11261	1.08983		1.03385	1.02695		1.02774	1.03196		1.04809	1.03964		1.03528	1.02479
103.6	1.03911	1.01647		1.04302	1.01314		1.04379	1.01751		1.04057	1.02201		1.0423	1.01852		1.11479	1.08671		1.10921	1.08484		1.10848	1.07893		1.11031	1.08242		1.11123	1.07987		1.03236	1.02571		1.02856	1.03202		1.04835	1.04072		1.03492	1.02346
104.3	1.04228	1.0185		1.04158	1.01065		1.04357	1.01884		1.04198	1.02425		1.04102	1.0167		1.11377	1.08256		1.10294	1.08639		1.10499	1.07172		1.1037	1.07963		1.11709	1.08755		1.03407	1.02649		1.02868	1.0324		1.04586	1.04023		1.03457	1.02227
105	1.0389	1.01409		1.04438	1.01584		1.04535	1.01619		1.04185	1.01921		1.04392	1.02134		1.1156	1.07901		1.1062	1.08889		1.10048	1.07664		1.10196	1.0892		1.11198	1.08451		1.03519	1.02522		1.02791	1.03207		1.04779	1.04096		1.03589	1.0225
105.7	1.03868	1.01892		1.04584	1.00927		1.03984	1.01919		1.03994	1.01768		1.04712	1.02387		1.11641	1.08339		1.1053	1.08475		1.10297	1.07956		1.10544	1.07848		1.10795	1.09343		1.03363	1.025		1.0252	1.03297		1.04539	1.04294		1.03399	1.02436
106.4	1.03675	1.01577		1.04108	1.01571		1.04126	1.01772		1.04159	1.02089		1.0437	1.02416		1.11951	1.08464		1.11383	1.07828		1.10093	1.08064		1.10503	1.07867		1.11163	1.0904		1.03695	1.0245		1.0287	1.03531		1.04764	1.04172		1.03324	1.02374
107.1	1.04257	1.01836		1.04939	1.01501		1.03894	1.01494		1.04067	1.01622		1.04456	1.02577		1.11977	1.08196		1.10604	1.08378		1.10149	1.07938		1.10735	1.08039		1.11228	1.0877		1.03596	1.02637		1.02496	1.0309		1.0476	1.03904		1.0353	1.023
107.8	1.04286	1.01752		1.04504	1.01342		1.03696	1.02101		1.03904	1.01914		1.04592	1.0264		1.11681	1.08293		1.10771	1.08153		1.0995	1.07786		1.10492	1.08536		1.11428	1.09032		1.03444	1.02558		1.02883	1.03583		1.04624	1.04235		1.03508	1.02177
108.5	1.04134	1.01493		1.04208	1.01467		1.04572	1.01807		1.04494	1.01872		1.04545	1.02183		1.11438	1.08758		1.11064	1.08657		1.10561	1.07381		1.10735	1.08514		1.11011	1.08701		1.03418	1.0278		1.02661	1.03446		1.04943	1.04253		1.03573	1.02111
109.2	1.04048	1.0171		1.03943	1.01203		1.04535	1.02178		1.04224	1.01698		1.04325	1.02177		1.11297	1.08467		1.10821	1.08971		1.1036	1.07435		1.09639	1.08556		1.10933	1.0862		1.03612	1.02844		1.02813	1.03476		1.04693	1.03896		1.03502	1.02306
109.9	1.03133	1.01619		1.03879	1.01508		1.04232	1.01654		1.04422	1.01296		1.04295	1.02134		1.11341	1.08086		1.10406	1.08755		1.10542	1.07452		1.10634	1.08247		1.10372	1.08055		1.03487	1.02587		1.02801	1.03335		1.04606	1.04117		1.03314	1.0228
110.6	1.03389	1.01185		1.03886	1.00955		1.03731	1.0121		1.04067	1.01594		1.04737	1.01873		1.10858	1.0849		1.10094	1.0825		1.10279	1.07263		1.10692	1.07526		1.10842	1.08417		1.03411	1.0255		1.02899	1.03683		1.04742	1.03938		1.03575	1.02346
111.3	1.03882	1.01248		1.0454	1.01321		1.03471	1.0164		1.03431	1.01768		1.04102	1.01474		1.11583	1.08301		1.10606	1.07835		1.10374	1.07244		1.09821	1.07796		1.10495	1.08493		1.03613	1.02812		1.02887	1.03684		1.04701	1.0408		1.03302	1.02398
112	1.03402	1.01479		1.03671	1.01093		1.03858	1.01716		1.0404	1.01845		1.04137	1.02148		1.11221	1.08482		1.09609	1.08624		1.10024	1.07263		1.10498	1.08155		1.10861	1.0822		1.03436	1.02691		1.02936	1.03566		1.04755	1.04068		1.03544	1.026
112.7	1.03617	1.01598		1.04259	1.01369		1.04295	1.01486		1.04053	1.01908		1.04201	1.01943		1.11458	1.07386		1.10624	1.08598		1.10611	1.07849		1.10976	1.0885		1.11394	1.08609		1.03548	1.02412		1.02832	1.03595		1.04472	1.04349		1.03656	1.02191
113.4	1.03839	1.01513		1.04612	1.01231		1.04889	1.01849		1.04195	1.01678		1.04115	1.02225		1.11892	1.08773		1.10242	1.08525		1.10404	1.07458		1.1089	1.07958		1.11204	1.08001		1.03626	1.02528		1.03006	1.03595		1.04758	1.04151		1.03593	1.02436
114.1	1.03811	1.0129		1.0449	1.00905		1.04153	1.02045		1.037	1.01999		1.04378	1.02049		1.11663	1.08475		1.10292	1.08042		1.10659	1.07596		1.10332	1.08024		1.11151	1.08766		1.03363	1.02568		1.02565	1.03402		1.0466	1.04392		1.03435	1.02368
114.8	1.03695	1.01632		1.04338	1.01216		1.04225	1.01975		1.04175	1.01663		1.03864	1.0188		1.11122	1.08896		1.10879	1.082		1.10709	1.07648		1.10381	1.07986		1.10721	1.07857		1.03462	1.02567		1.02725	1.03498		1.04909	1.04271		1.0349	1.02446
115.5	1.03502	1.01249		1.04432	1.00527		1.04245	1.01501		1.04002	1.01664		1.04827	1.02475		1.11806	1.07533		1.10371	1.07642		1.10147	1.08178		1.10765	1.07754		1.10982	1.085		1.03629	1.02548		1.02603	1.03648		1.04938	1.0406		1.03524	1.0232
116.2	1.03732	1.01382		1.04585	1.00968		1.0409	1.02087		1.04361	1.0165		1.04728	1.02277		1.1104	1.08016		1.10581	1.08367		1.09926	1.07169		1.09427	1.08073		1.11055	1.091		1.03466	1.02601		1.02745	1.03619		1.04766	1.04165		1.03407	1.02284
116.9	1.03732	1.01282		1.04008	1.00733		1.04013	1.01445		1.03904	1.01901		1.04087	1.01951		1.11438	1.07749		1.10279	1.06852		1.1046	1.0768		1.10236	1.08253		1.11575	1.08643		1.03502	1.02681		1.02781	1.03226		1.04559	1.04202		1.0351	1.02398
117.6	1.03438	1.01332		1.04267	1.01175		1.04339	1.01619		1.03967	1.01726		1.04606	1.01719		1.11012	1.08331		1.1058	1.08422		1.10171	1.06825		1.10352	1.07819		1.11508	1.0767		1.03773	1.0247		1.02966	1.0343		1.04689	1.0394		1.03455	1.02262
118.3	1.0404	1.01151		1.04253	1.00974		1.04133	0.998249		1.03556	1.01691		1.04429	1.01965		1.11962	1.08082		1.10145	1.08155		1.10079	1.07605		1.10538	1.07817		1.11738	1.07766		1.03188	1.02639		1.02693	1.03486		1.04729	1.04184		1.038	1.02254
119	1.03445	1.00962		1.03685	1.00995		1.04602	1.01258		1.03685	1.0165		1.04223	1.02001		1.12297	1.08582		1.10207	1.08029		1.10201	1.08069		1.10496	1.07747		1.11592	1.07704		1.03367	1.02587		1.02691	1.03465		1.04705	1.04111		1.03646	1.02448
119.7	1.03846	1.01449		1.04172	1.01328		1.04373	1.01057		1.04426	1.01768		1.04328	1.01466		1.11255	1.08583		1.10627	1.08641		1.10675	1.06786		1.09779	1.08062		1.11422	1.07711		1.03554	1.02498		1.02816	1.03601		1.04892	1.04265		1.03534	1.02382
120.4	1.03732	1.01116		1.03972	1.0112		1.04034	1.01493		1.03839	1.01678		1.04747	1.01648		1.11539	1.08187		1.10531	1.0846		1.10734	1.07021		1.10896	1.08236		1.11801	1.07421		1.03582	1.02697		1.02874	1.03864		1.04731	1.04243		1.03767	1.02628
121.1	1.03889	1.01102		1.04643	1.01127		1.04674	1.01168		1.0394	1.014		1.04225	1.02028		1.11382	1.08289		1.10185	1.08463		1.10208	1.07914		1.10281	1.0769		1.11278	1.08341		1.03645	1.02761		1.02697	1.03522		1.0492	1.04121		1.03538	1.02438
121.8	1.03968	1.00914		1.0418	1.00871		1.04077	1.01507		1.04019	1.01413		1.04209	1.01704		1.11751	1.07572		1.10323	1.07775		1.10297	1.0723		1.11268	1.08116		1.10972	1.08234		1.03815	1.02454		1.02771	1.03492		1.05191	1.04416		1.03595	1.02336
122.5	1.03688	1.01094		1.04231	1.00616		1.03759	1.01716		1.03975	1.01517		1.03778	1.01263		1.1114	1.08404		1.10623	1.07937		1.10165	1.06628		1.10931	1.08074		1.11537	1.08448		1.03562	1.02571		1.03004	1.03281		1.04607	1.04257		1.03603	1.02434
123.2	1.03925	1.01053		1.04166	1.01029		1.04092	1.01466		1.03989	1.01295		1.03709	1.01529		1.12087	1.07927		1.10532	1.08147		1.10183	1.07299		1.10285	1.08152		1.11219	1.08344		1.03606	1.02927		1.03062	1.03536		1.04881	1.04422		1.03571	1.02276
123.9	1.0394	1.01079		1.04303	1.0043		1.03999	1.00108		1.04199	1.01012		1.04252	1.0162		1.11475	1.07874		1.1102	1.08675		1.09702	1.07256		1.10233	1.08715		1.11115	1.08654		1.03609	1.02592		1.02863	1.03648		1.04873	1.04477		1.03658	1.02523
124.6	1.03466	1.00745		1.04137	1.01072		1.04516	1.01486		1.03735	1.0117		1.03827	1.01416		1.11526	1.07925		1.10797	1.07651		1.10031	1.07896		1.1048	1.08186		1.10771	1.07898		1.03668	1.02693		1.0312	1.03622		1.04828	1.04281		1.03773	1.02607
125.3	1.03868	1.0092		1.04166	1.0034		1.04344	1.01284		1.03726	1.01678		1.04764	1.01838		1.12223	1.07567		1.10429	1.08024		1.10549	1.06922		1.10971	1.07205		1.10179	1.0838		1.03748	1.0254		1.0308	1.03608		1.04905	1.04365		1.03747	1.02483
126	1.03652	1.01297		1.04201	1.00456		1.04212	1.01521		1.04373	1.01178		1.04307	1.01859		1.12146	1.07521		1.10977	1.0853		1.10123	1.07185		1.10649	1.07634		1.11708	1.07569		1.03583	1.02602		1.03031	1.03834		1.04805	1.04436		1.03433	1.02426
126.7	1.0356	1.01039		1.04058	1.00299		1.0378	1.01333		1.0372	1.01385		1.04194	1.01564		1.11582	1.0828		1.11159	1.08421		1.11425	1.07721		1.10019	1.07939		1.10968	1.08258		1.03369	1.02771		1.02935	1.03746		1.05137	1.0443		1.03662	1.02567
127.4	1.03023	1.00883		1.0418	1.00663		1.04289	1.00465		1.04375	1.01288		1.04137	1.01599		1.11639	1.08095		1.10538	1.08073		1.10167	1.07308		1.1022	1.07912		1.11244	1.07495		1.03699	1.02547		1.0311	1.03593		1.04962	1.04504		1.03704	1.02555
128.1	1.03631	1.00516		1.03836	1.00877		1.04268	1.00609		1.03763	1.01156		1.04478	1.01536		1.11172	1.08193		1.10694	1.07196		1.10796	1.07631		1.11336	1.07701		1.11529	1.08267		1.03671	1.02824		1.03046	1.03675		1.05137	1.04414		1.04003	1.02418
128.8	1.0376	1.00925		1.04404	1.00518		1.04466	1.01257		1.03834	1.01114		1.04612	1.01838		1.1234	1.0841		1.10529	1.08277		1.10905	1.07704		1.09881	1.07895		1.11045	1.08181		1.03903	1.02627		1.02892	1.03781		1.0514	1.04616		1.04014	1.02668
129.5	1.03968	1.00682		1.04693	1.00558		1.04461	1.01438		1.03947	1.01135		1.03856	1.01529		1.11058	1.08376		1.10318	1.07347		1.10936	1.07855		1.10414	1.0809		1.11179	1.08331		1.03802	1.0291		1.02932	1.03955		1.04721	1.04528		1.03838	1.02466
130.2	1.03882	1.01217		1.04476	1.00627		1.04803	1.00979		1.03863	1.01587		1.04118	1.01103		1.11271	1.0816		1.10888	1.07942		1.10711	1.06837		1.10445	1.07926		1.11491	1.07489		1.03905	1.02778		1.02761	1.03887		1.04832	1.04451		1.03646	1.02464
130.9	1.03502	1.01225		1.04065	1.00677		1.04245	1.00937		1.03644	1.0106		1.03878	1.01543		1.11441	1.08579		1.09698	1.07608		1.10765	1.07295		1.10542	1.07671		1.11443	1.08518		1.03537	1.02965		1.02932	1.03805		1.04958	1.04387		1.03704	1.02404
131.6	1.0381	1.00882		1.03785	1.00752		1.04233	1.0173		1.03797	1.00873		1.04096	1.01796		1.11439	1.08352		1.10138	1.08423		1.10655	1.07153		1.10869	1.078		1.10927	1.07728		1.03899	1.02725		1.02949	1.03791		1.0539	1.04123		1.03798	1.02493
132.3	1.03445	1.00612		1.04245	1.00374		1.03992	1.00847		1.04146	1.01052		1.04572	1.0169		1.11346	1.07921		1.10403	1.08004		1.1137	1.07679		1.09957	1.07078		1.1086	1.07904		1.0382	1.02677		1.02892	1.03983		1.05083	1.04334		1.0371	1.02664
133	1.03252	1.00439		1.04648	1.00862		1.04189	1.01284		1.03627	1.01044		1.04351	1.01262		1.11181	1.08088		1.1068	1.08217		1.10193	1.06943		1.11412	1.0805		1.10734	1.08163		1.03797	1.02643		1.03022	1.04032		1.04877	1.04491		1.03958	1.02561
133.7	1.04004	1.0082		1.04022	1.00441		1.04099	1.0134		1.04073	1.01406		1.0392	1.01881		1.11719	1.08255		1.10123	1.07855		1.10568	1.07311		1.10415	1.07283		1.10801	1.0795		1.03673	1.02677		1.0305	1.03955		1.04704	1.04295		1.03678	1.02779
134.4	1.03875	1.0084		1.04527	1.00834		1.04569	1.01186		1.04116	1.01232		1.04061	1.01704		1.11693	1.07812		1.10493	1.07534		1.10528	1.07484		1.10797	1.07757		1.11777	1.08067		1.03563	1.02681		1.03036	1.03805		1.05135	1.04618		1.03995	1.02374
135.1	1.03983	1.00818		1.04094	1.00766		1.0402	1.01097		1.03996	1.01176		1.04272	1.01557		1.11799	1.0805		1.11031	1.0692		1.1085	1.07208		1.10636	1.08083		1.11466	1.084		1.03957	1.02693		1.03233	1.03952		1.04909	1.04538		1.03999	1.02661
135.8	1.03702	1.00464		1.03828	1.00621		1.04391	1.01229		1.04102	1.01037		1.03954	1.01909		1.11146	1.07874		1.10745	1.072		1.10128	1.07734		1.10377	1.08379		1.11711	1.07922		1.03681	1.03025		1.02996	1.04145		1.05009	1.04548		1.0396	1.02666
136.5	1.03473	1.00398		1.04217	1.00296		1.03915	1.00869		1.04187	1.01135		1.04551	1.01564		1.11691	1.07529		1.11085	1.08075		1.11015	1.06678		1.10879	1.07466		1.11276	1.07972		1.03527	1.03009		1.03402	1.03932		1.04916	1.04554		1.03812	1.0271
137.2	1.03494	1.01064		1.04044	1.00243		1.04057	1.00951		1.03898	1.01141		1.04295	1.01318		1.11268	1.08237		1.10352	1.07936		1.10512	1.07651		1.10655	1.07546		1.11083	1.08024		1.03677	1.0288		1.03011	1.03593		1.05327	1.04416		1.03786	1.02573
137.9	1.03637	1.00789		1.04051	1.00241		1.03017	1.00606		1.04075	1.01003		1.04053	1.01332		1.11685	1.08313		1.10079	1.0842		1.10472	1.07037		1.10591	1.07281		1.11884	1.08245		1.03688	1.02971		1.0329	1.03977		1.04986	1.04573		1.03771	1.02418
138.6	1.03689	1.00364		1.04454	1.00188		1.03774	1.00979		1.03614	1.01308		1.04132	1.01528		1.11073	1.08614		1.10861	1.07004		1.1035	1.06515		1.10336	1.07505		1.11249	1.08245		1.03513	1.02661		1.03472	1.03777		1.05119	1.04426		1.03909	1.02565
139.3	1.03481	1.00848		1.03542	1.00476		1.04	1.01006		1.03642	1.01087		1.04211	1.01123		1.11352	1.08312		1.11334	1.08146		1.10655	1.06693		1.10251	1.07421		1.10975	1.07603		1.03617	1.02995		1.02753	1.03893		1.04733	1.04188		1.03725	1.02794
140	1.0326	1.00658		1.04015	1.00311		1.03851	1.00993		1.0382	1.01273		1.03822	1.01269		1.11488	1.07289		1.10496	1.06875		1.10421	1.06548		1.10449	1.07761		1.11548	1.0807		1.03756	1.0304		1.03069	1.0364		1.05028	1.04222		1.04046	1.02609
140.7	1.0358	1.00778		1.04173	1.00152		1.02976	1.01076		1.03762	1.01078		1.0414	1.01451		1.11725	1.07896		1.11105	1.07948		1.10628	1.0691		1.10004	1.07583		1.11209	1.07767		1.03899	1.02717		1.03082	1.03848		1.05095	1.04489		1.03696	1.02392
141.4	1.04192	1.00398		1.04065	1.00461		1.04212	1.01098		1.0379	1.01287		1.03922	1.01206		1.11662	1.07722		1.10638	1.08276		1.10396	1.06584		1.10583	1.07206		1.11233	1.08014		1.03597	1.02786		1.03044	1.03789		1.0498	1.04583		1.03719	1.02619
142.1	1.03904	1.00189		1.04216	0.999412		1.03696	1.01097		1.03656	1.01371		1.03893	1.01081		1.11951	1.07774		1.10239	1.07932		1.10867	1.07173		1.1055	1.07183		1.11359	1.08341		1.03643	1.029		1.02939	1.03916		1.05045	1.04477		1.03806	1.02583
142.8	1.03997	1.00403		1.04231	1.00758		1.03506	1.01269		1.03928	1.01017		1.04209	1.01102		1.11958	1.07635		1.10666	1.07238		1.10682	1.06612		1.10603	1.08018		1.11035	1.07517		1.03679	1.02961		1.03148	1.03991		1.05042	1.0441		1.03986	1.02816
143.5	1.03525	1.0086		1.04187	1.00113		1.04091	1.01257		1.03375	1.01399		1.04182	1.00988		1.11567	1.08419		1.10582	1.0779		1.09864	1.07329		1.10638	1.07868		1.10899	1.07459		1.03812	1.03027		1.03056	1.04038		1.05386	1.04542		1.0387	1.02771
144.2	1.04084	1.00632		1.03871	1.00724		1.04163	1.00902		1.04048	1.00754		1.03971	1.01002		1.11417	1.0846		1.11583	1.07797		1.10134	1.06728		1.10533	1.08426		1.11265	1.07656		1.03742	1.0284		1.03001	1.04104		1.05305	1.04448		1.04021	1.0264
144.9	1.03724	1.00346		1.04044	1.00611		1.03794	1.00729		1.03692	1.00995		1.04225	1.01451		1.11359	1.07247		1.10968	1.08085		1.10113	1.07378		1.1046	1.08194		1.11864	1.07678		1.03845	1.02884		1.03035	1.04045		1.04956	1.04444		1.03806	1.02639
145.6	1.03488	1.00107		1.04115	1.00447		1.04243	1.00949		1.03586	1.0107		1.03877	1.01451		1.11105	1.07539		1.10842	1.07316		1.10792	1.06943		1.10283	1.07933		1.11158	1.07565		1.03868	1.02924		1.03251	1.04153		1.04897	1.04567		1.03777	1.02804
146.3	1.03437	1.00183		1.04295	1.00543		1.03859	1.00791		1.03981	1.00759		1.0423	1.0113		1.11582	1.07858		1.10854	1.0779		1.10875	1.07058		1.10427	1.0731		1.11493	1.07399		1.03687	1.02987		1.03553	1.04014		1.05156	1.0434		1.03992	1.02783
147	1.03637	1.00488		1.04462	1.0084		1.03801	0.997454		1.04019	1.01176		1.04521	1.01296		1.11286	1.07683		1.10193	1.08364		1.10819	1.06738		1.10243	1.07454		1.11523	1.07241		1.03791	1.02832		1.03026	1.03998		1.05414	1.04224		1.04111	1.02655
147.7	1.03523	1.00772		1.0418	1.0022		1.04439	0.996676		1.03643	1.00663		1.04068	1.0157		1.11339	1.07735		1.10415	1.07496		1.10475	1.07585		1.10681	1.07816		1.11443	1.07781		1.03832	1.03059		1.0306	1.03906		1.05293	1.04342		1.03927	1.02728
148.4	1.03674	1.00419		1.03864	1.00551		1.03816	1.00714		1.0424	1.00261		1.04504	1.0071		1.11182	1.07665		1.1051	1.07176		1.10174	1.06663		1.10519	1.0719		1.11366	1.07483		1.03623	1.0285		1.02987	1.03967		1.04879	1.04287		1.03895	1.02726
149.1	1.03904	1.00332		1.03699	1.00357		1.03831	1.00886		1.03572	1.00759		1.0397	1.01023		1.11142	1.07769		1.1022	1.07933		1.10867	1.06698		1.10468	1.08083		1.12098	1.07284		1.0373	1.02965		1.03062	1.04038		1.05088	1.04508		1.03779	1.02765
149.8	1.03702	1.00258		1.0375	1.00179		1.03746	1.00922		1.03601	1.00939		1.04025	1.015		1.1153	1.0819		1.10288	1.07501		1.10439	1.07023		1.10389	1.07385		1.10936	1.08087		1.04013	1.03082		1.03159	1.04303		1.05462	1.04679		1.03781	1.02811
150.5	1.03301	1.00972		1.0395	1.00062		1.04043	1.00488		1.03256	1.01022		1.04266	1.01205		1.11692	1.07621		1.11172	1.07855		1.10297	1.0666		1.09988	1.07025		1.11418	1.07837		1.04057	1.02856		1.03185	1.04319		1.0514	1.04612		1.04106	1.02654
151.2	1.03839	0.998879		1.04195	1.00054		1.0322	1.00867		1.04105	1.00766		1.03624	1.01184		1.11086	1.07065		1.10237	1.08024		1.10919	1.07352		1.11561	1.0754		1.11623	1.07587		1.04189	1.02858		1.03126	1.03938		1.0497	1.0455		1.04023	1.02881
151.9	1.03567	1.0047		1.04087	1.00232		1.04105	1.00742		1.04079	1.00973		1.04012	1.0106		1.10855	1.08011		1.10894	1.07729		1.10173	1.06345		1.10527	1.07345		1.12079	1.08406		1.03948	1.02898		1.03202	1.0412		1.05114	1.04664		1.03976	1.02819
152.6	1.03716	1.00319		1.03907	0.995564		1.0381	1.00527		1.03832	1.01161		1.04339	1.01094		1.11368	1.08072		1.10884	1.07762		1.11118	1.0674		1.10113	1.07975		1.1191	1.07761		1.03929	1.03035		1.03282	1.04061		1.05079	1.04877		1.03761	1.02819
153.3	1.03674	1.00467		1.03785	1.00397		1.03894	1.00763		1.04032	1.00982		1.0392	1.01817		1.12243	1.07177		1.10665	1.08109		1.11344	1.06681		1.10248	1.08263		1.11996	1.07698		1.03822	1.0292		1.03136	1.03934		1.05102	1.04827		1.04025	1.02693
154	1.03146	1.00715		1.03922	1.00136		1.03739	1.00735		1.04138	1.00637		1.04211	1.01086		1.11835	1.07716		1.10566	1.07899		1.11111	1.0699		1.10885	1.07698		1.11539	1.07533		1.03866	1.0278		1.03234	1.03702		1.0505	1.04711		1.04011	1.02673
154.7	1.03523	1.00356		1.04188	1.00377		1.04276	1.00777		1.03705	1.01009		1.04457	1.01157		1.12122	1.07914		1.1031	1.07472		1.10884	1.076		1.10499	1.0775		1.11744	1.08032		1.03987	1.03076		1.02916	1.04159		1.05194	1.04405		1.03789	1.02699
155.4	1.03631	1.0063		1.04325	1.0033		1.04567	1.00598		1.04299	1.0089		1.04407	1.01395		1.11533	1.07629		1.10757	1.08024		1.10365	1.06666		1.10382	1.0804		1.11527	1.07856		1.04022	1.02934		1.03044	1.0426		1.05038	1.0466		1.04012	1.02729
156.1	1.03688	1.00492		1.03699	1.00214		1.04063	1.00437		1.04195	1.00263		1.04167	1.01031		1.11124	1.07947		1.10817	1.07962		1.10121	1.07245		1.10632	1.07898		1.11623	1.07601		1.03556	1.03015		1.03273	1.04257		1.04994	1.04571		1.04014	1.02931
156.8	1.03537	0.997432		1.03534	1.00261		1.04348	1.00873		1.03592	1.01064		1.04174	1.01415		1.11381	1.07693		1.11027	1.08258		1.10568	1.06589		1.10757	1.07635		1.12256	1.08224		1.03586	1.02796		1.03169	1.04354		1.05282	1.04676		1.04051	1.02898
157.5	1.03222	1.00462		1.04152	0.997951		1.03443	1.00901		1.0382	1.01314		1.04557	1.01226		1.11499	1.08417		1.10892	1.07728		1.10248	1.06845		1.10464	1.07103		1.12074	1.07614		1.03883	1.03239		1.03076	1.04208		1.05184	1.04754		1.04041	1.02691
158.2	1.03752	0.997642		1.03936	1.0008		1.03394	1.01031		1.0394	1.00987		1.04083	1.00974		1.12188	1.06869		1.10507	1.07933		1.10206	1.06895		1.10601	1.07309		1.11619	1.08085		1.03972	1.02982		1.033	1.04366		1.05495	1.04517		1.04008	1.02877
158.9	1.03424	0.99945		1.03678	0.999759		1.02878	1.00437		1.03508	1.00702		1.04394	1.00765		1.11487	1.0739		1.11031	1.0734		1.10838	1.07108		1.10177	1.07604		1.11393	1.07886		1.04026	1.03417		1.03398	1.04165		1.05312	1.04892		1.04051	1.02861
159.6	1.02764	1.00093		1.0385	0.998359		1.04022	1.00886		1.03537	1.00897		1.04053	1.0143		1.11189	1.06931		1.11139	1.07725		1.11021	1.06996		1.1039	1.07041		1.11518	1.07838		1.03948	1.02906		1.03417	1.04416		1.0527	1.04644		1.03949	1.03
160.3	1.0412	0.999479		1.03614	1.00146		1.03283	1.00791		1.03685	1.00959		1.03969	1.00707		1.11133	1.07593		1.10332	1.08518		1.10981	1.07005		1.10877	1.07936		1.12128	1.07711		1.04009	1.03005		1.03277	1.04286		1.05127	1.04739		1.04033	1.02902
161	1.03516	1.0065		1.03513	0.994236		1.04303	1.00431		1.03473	1.00677		1.03807	1.00806		1.1109	1.07763		1.10021	1.0761		1.09824	1.07192		1.10739	1.07894		1.11137	1.06871		1.03756	1.03073		1.03276	1.04335		1.05227	1.04725		1.04047	1.03039
161.7	1.03302	1.00313		1.03957	0.998723		1.03837	1.00775		1.03649	1.00481		1.03814	1.00758		1.11711	1.07501		1.10165	1.07508		1.10423	1.06429		1.10234	1.07101		1.11636	1.07408		1.0368	1.03033		1.03205	1.04356		1.05265	1.04591		1.03856	1.02948
162.4	1.04011	1.00401		1.03521	0.998666		1.03415	1.00465		1.03459	1.0044		1.04337	1.01493		1.1177	1.08028		1.11089	1.07737		1.10763	1.05924		1.11132	1.07893		1.11581	1.0741		1.03949	1.0315		1.03448	1.04253		1.05456	1.04724		1.04284	1.03126
163.1	1.03101	0.999999		1.03613	1.0036		1.04127	1.00665		1.03699	1.0082		1.04268	1.00625		1.11014	1.08265		1.10629	1.07648		1.10481	1.06841		1.11017	1.08031		1.11876	1.07622		1.04106	1.03007		1.03305	1.04282		1.05362	1.04377		1.04084	1.03045
163.8	1.03466	1.00159		1.04318	0.999564		1.041	1.00237		1.0391	1.00107		1.04124	1.01239		1.11523	1.07866		1.10679	1.08039		1.10444	1.07548		1.11004	1.07665		1.11243	1.07842		1.03886	1.03031		1.03044	1.04315		1.05196	1.04695		1.04122	1.02834
164.5	1.03674	1.005		1.04087	1.00383		1.04	1.00384		1.03898	1.00883		1.04239	1.01627		1.11572	1.07248		1.10892	1.07095		1.10477	1.07267		1.09389	1.07895		1.11854	1.07405		1.04046	1.02848		1.03274	1.04405		1.0527	1.04785		1.04212	1.02733
165.2	1.02982	1.00049		1.03836	0.999722		1.04135	1.00347		1.03743	1.00434		1.04089	1.005		1.11736	1.07277		1.10431	1.07158		1.10416	1.06594		1.10533	1.07284		1.11239	1.08072		1.03842	1.03021		1.03367	1.04528		1.05396	1.04827		1.04004	1.02962
165.9	1.03552	1.00159		1.03785	0.999406		1.03937	1.00237		1.03283	1.00654		1.0414	1.00833		1.12158	1.08129		1.11261	1.07635		1.10101	1.06918		1.11144	1.07033		1.11541	1.08314		1.03809	1.03148		1.03101	1.04265		1.05209	1.04627		1.04112	1.029
166.6	1.03546	1.00407		1.03707	0.994778		1.04149	1.00292		1.04246	1.00365		1.03992	1.01105		1.11516	1.08544		1.10127	1.07226		1.10209	1.06572		1.10962	1.07834		1.11008	1.08079		1.04086	1.02981		1.0313	1.04274		1.0543	1.04664		1.04364	1.0296
167.3	1.03603	1.00629		1.03864	0.996734		1.03689	1.00276		1.0394	1.00302		1.04332	1.01224		1.11989	1.0786		1.09721	1.07892		1.10143	1.06781		1.11424	1.07688		1.11326	1.06929		1.03777	1.02856		1.03377	1.04382		1.05099	1.04896		1.04253	1.02674
168	1.04091	1.00269		1.03692	1.00052		1.04022	1.00523		1.04119	1.00571		1.04042	1.0088		1.11295	1.07282		1.1102	1.06923		1.10744	1.06826		1.10145	1.07835		1.11258	1.08278		1.03987	1.03094		1.03144	1.04662		1.05266	1.04817		1.04057	1.02742
168.7	1.03932	1.00038		1.03721	1.00229		1.02761	1.0058		1.03642	1.00521		1.03582	1.00769		1.11724	1.0718		1.10213	1.08062		1.10765	1.06905		1.10585	1.07761		1.12683	1.07228		1.04059	1.03067		1.03293	1.04403		1.05198	1.04813		1.03868	1.02705
169.4	1.03388	1.00025		1.03706	0.997303		1.03647	1.00559		1.03199	1.00026		1.04174	1.01147		1.11669	1.07149		1.10745	1.07759		1.1018	1.05512		1.11012	1.07895		1.11857	1.07012		1.03824	1.03081		1.03079	1.04395		1.05312	1.04701		1.042	1.0304
170.1	1.03437	1.00173		1.03621	0.996025		1.03971	1.0009		1.03389	1.00491		1.04253	1.00838		1.11745	1.0714		1.11533	1.07763		1.10359	1.06754		1.1069	1.07254		1.11855	1.07492		1.03903	1.03112		1.03171	1.04241		1.05181	1.05127		1.04102	1.03095
170.8	1.03431	1.00413		1.04333	0.997359		1.03993	1.00837		1.03734	1.00507		1.03963	1.00693		1.11419	1.07616		1.10215	1.08065		1.10935	1.06786		1.10956	1.07716		1.12318	1.07748		1.03897	1.02948		1.03212	1.04333		1.05354	1.04986		1.04079	1.02754
171.5	1.03282	1.00283		1.04224	0.994885		1.03859	1.007		1.03834	1.00261		1.03858	1.00673		1.11182	1.08236		1.10931	1.07361		1.10696	1.07124		1.10822	1.07434		1.11798	1.07985		1.03861	1.03173		1.03275	1.04126		1.05413	1.0492		1.03945	1.02865
172.2	1.03301	1.00137		1.04354	0.992448		1.04072	1.006		1.04004	1.0015		1.03653	1.00986		1.11774	1.07792		1.10361	1.06686		1.10943	1.06527		1.10373	1.07491		1.12075	1.07296		1.0411	1.03156		1.03562	1.04616		1.0534	1.04848		1.0425	1.03025
172.9	1.03745	1.00101		1.03785	0.999643		1.03682	1.00921		1.03584	1.00328		1.03963	1.00917		1.11243	1.07103		1.10085	1.0706		1.10829	1.06434		1.10253	1.07834		1.118	1.07283		1.04198	1.02874		1.03312	1.04557		1.05439	1.04813		1.04171	1.02854
173.6	1.0404	1.00058		1.03599	0.993124		1.04255	1.00328		1.03691	1.00277		1.03758	1.01119		1.11615	1.07814		1.1107	1.07553		1.10831	1.06193		1.1119	1.07846		1.11811	1.07689		1.03997	1.02985		1.03472	1.04561		1.05306	1.04897		1.04496	1.03157
174.3	1.03659	0.998599		1.04382	0.994342		1.04596	1.00752		1.0372	1.00391		1.03913	1.01001		1.11648	1.06448		1.11235	1.07568		1.10861	1.06854		1.10951	1.07657		1.11527	1.07583		1.03901	1.02818		1.0334	1.04251		1.05637	1.04654		1.03929	1.02995
175	1.04004	1.00358		1.04137	1.00036		1.04	1.0058		1.03416	1.00631		1.04239	1.01001		1.11873	1.07596		1.10525	1.07576		1.11282	1.06702		1.11287	1.06884		1.11372	1.07489		1.04075	1.0292		1.03249	1.04532		1.05648	1.04885		1.04334	1.02858
175.7	1.03302	1.00347		1.04108	0.998745		1.03045	1.00803		1.04034	1.00412		1.04631	1.01127		1.11793	1.0673		1.1059	1.07366		1.1097	1.05915		1.11492	1.07066		1.11418	1.07596		1.04022	1.02808		1.0339	1.04409		1.05433	1.04934		1.04092	1.03032
176.4	1.03573	0.998873		1.0413	0.996598		1.0398	1.00372		1.0377	1.00059		1.04331	1.00784		1.11537	1.08271		1.09841	1.0783		1.10875	1.0629		1.10591	1.07827		1.11485	1.07669		1.03968	1.02973		1.03301	1.04399		1.05552	1.04887		1.0413	1.0305
177.1	1.03695	0.996465		1.03957	0.994614		1.03817	1.00221		1.03607	1.00434		1.04168	1.01218		1.12377	1.07311		1.10483	1.07813		1.10612	1.06705		1.10869	1.07558		1.11913	1.07099		1.03914	1.03029		1.03424	1.04444		1.05307	1.05121		1.0443	1.02966
177.8	1.03667	0.996362		1.03864	0.995727		1.04247	1.00418		1.0334	1.00502		1.03953	1.00806		1.11713	1.0779		1.10548	1.06838		1.11023	1.06389		1.10883	1.08615		1.11314	1.06947		1.03998	1.03037		1.03454	1.04407		1.05377	1.04675		1.04142	1.02931
178.5	1.03251	1.00581		1.04463	0.99627		1.01802	1.00663		1.03607	1.00521		1.0387	1.01246		1.11747	1.07595		1.11112	1.07326		1.10701	1.06851		1.11454	1.07755		1.11803	1.07482		1.04035	1.03023		1.03378	1.04794		1.05172	1.04958		1.0416	1.03089
179.2	1.034	0.997726		1.03879	0.999032		1.03936	1.00592		1.036	1.00521		1.03972	1.00704		1.11161	1.0816		1.10628	1.07934		1.10434	1.07095		1.10562	1.08332		1.11591	1.07456		1.0399	1.0296		1.03446	1.04588		1.0527	1.04905		1.04374	1.02822
179.9	1.03388	0.998432		1.03664	0.996925		1.03289	1.00038		1.03479	1.00298		1.04111	1.00721		1.12351	1.0794		1.10989	1.07399		1.10676	1.06836		1.10667	1.07904		1.12304	1.07109		1.04203	1.03328		1.03441	1.04425		1.05608	1.04799		1.04664	1.03008
180.6	1.03581	0.995663		1.04008	0.995238		1.04142	1.0021		1.03671	1.00617		1.03877	1.01041		1.12635	1.06826		1.10778	1.06992		1.11085	1.06704		1.10339	1.08172		1.11964	1.07242		1.04244	1.03124		1.03343	1.04755		1.05351	1.0489		1.04248	1.03041
181.3	1.03266	0.996398		1.04015	0.998313		1.03247	1.0062		1.03771	1.00562		1.04089	1.00931		1.11812	1.07843		1.1085	1.07025		1.10817	1.06733		1.10733	1.07612		1.11838	1.07976		1.04107	1.03177		1.03581	1.04433		1.05586	1.04752		1.04265	1.02778
182	1.03645	0.997357		1.03514	0.997551		1.03697	1.00577		1.03948	1.0056		1.0402	1.00797		1.12057	1.07332		1.1065	1.07997		1.10647	1.06585		1.1077	1.07449		1.11847	1.06757		1.03922	1.03278		1.03479	1.04518		1.05396	1.04795		1.04333	1.02922
182.7	1.03637	0.998402		1.04051	0.998529		1.0405	1.0017		1.03565	1.00189		1.03744	1.00586		1.11513	1.07702		1.11311	1.07589		1.10382	1.06294		1.11083	1.07184		1.11545	1.06856		1.04069	1.028		1.03318	1.04284		1.05645	1.04807		1.04207	1.02593
183.4	1.03616	1.00003		1.04015	0.996542		1.0362	1.00453		1.03728	1.00169		1.0392	1.00384		1.10861	1.07437		1.10523	1.07819		1.11363	1.06672		1.10597	1.07436		1.11688	1.07178		1.03912	1.03159		1.03494	1.04536		1.05461	1.05018		1.04069	1.03025
184.1	1.03041	0.994386		1.03857	1.00029		1.04071	0.988708		1.03636	1.00106		1.04508	1.00364		1.11666	1.06562		1.11043	1.07975		1.10519	1.06875		1.11544	1.06765		1.11307	1.07554		1.04154	1.03083		1.03297	1.04723		1.05497	1.04936		1.04337	1.03253
184.8	1.03817	0.994694		1.03871	0.997279		1.03718	1.00681		1.03538	1.00169		1.04359	1.00801		1.11232	1.073		1.10722	1.0766		1.11096	1.06687		1.1035	1.07671		1.11581	1.07549		1.04111	1.03255		1.03592	1.04676		1.05571	1.04888		1.0419	1.03137
185.5	1.03308	0.999094		1.03535	1.00048		1.03556	0.999455		1.03905	1.00183		1.03428	1.00538		1.11441	1.07527		1.10892	1.07912		1.10645	1.07087		1.10556	1.07507		1.11506	1.06687		1.04244	1.03423		1.03674	1.04524		1.05337	1.04927		1.04577	1.03012
186.2	1.03594	0.997043		1.03677	0.993311		1.03493	1.00192		1.03977	1.00059		1.04233	1.00192		1.12108	1.07397		1.10869	1.06591		1.10562	1.06069		1.10319	1.07133		1.11583	1.07366		1.04326	1.03352		1.03559	1.04298		1.0571	1.0478		1.04212	1.03249
186.9	1.0376	0.995749		1.03943	0.994289		1.03514	0.996599		1.03262	0.999694		1.03815	1.01259		1.11453	1.07241		1.10838	1.07204		1.10297	1.07187		1.10055	1.0678		1.11825	1.07317		1.04101	1.03188		1.03677	1.04321		1.05324	1.04885		1.04038	1.03101
187.6	1.0353	1.00292		1.03843	0.99201		1.03324	1.00441		1.03614	1.00134		1.04241	1.00804		1.11612	1.07471		1.10336	1.06998		1.10232	1.06589		1.11014	1.07583		1.11807	1.07829		1.04112	1.03332		1.03579	1.04407		1.05294	1.04831		1.04414	1.02921
188.3	1.0353	1.00162		1.03814	0.993989		1.03711	1.00411		1.03784	1.00175		1.0441	1.00301		1.11545	1.07044		1.10332	1.07183		1.1021	1.06695		1.11249	1.0753		1.1239	1.07492		1.04064	1.03271		1.03544	1.04583		1.05411	1.04921		1.04593	1.02919
189	1.03451	1.00289		1.0395	0.995917		1.04307	1.00368		1.03677	0.997622		1.04096	1.00287		1.12409	1.07236		1.10305	1.07204		1.11323	1.07534		1.11198	1.0713		1.11925	1.07062		1.0418	1.03149		1.03521	1.04877		1.05586	1.04879		1.04307	1.02943
189.7	1.0313	0.99975		1.03664	0.999464		1.03612	1.00419		1.03325	1.00241		1.04282	1.00636		1.11724	1.07635		1.10661	1.07338		1.10428	1.06773		1.11112	1.06847		1.11977	1.07099		1.04395	1.03273		1.03193	1.04417		1.05693	1.0499		1.04334	1.03256
190.4	1.03479	0.994672		1.03965	0.993989		1.04015	1.00332		1.03523	1.00271		1.03956	1.00663		1.11909	1.06944		1.11028	1.07522		1.10798	1.06276		1.11356	1.07775		1.12566	1.07066		1.04106	1.03297		1.03265	1.04206		1.05489	1.05057		1.04297	1.02955
191.1	1.0343	0.999255		1.03771	0.993635		1.04299	0.997518		1.03199	1.00416		1.03892	1.00719		1.11837	1.07496		1.11155	1.06967		1.10711	1.06524		1.11041	1.0748		1.10981	1.07315		1.03884	1.03293		1.03243	1.04506		1.05749	1.05029		1.04315	1.03431
191.8	1.0313	1.00093		1.03807	0.993386		1.03838	1.00101		1.03432	0.999831		1.04361	1.0058		1.11806	1.07352		1.11311	1.06751		1.10073	1.06913		1.1079	1.07591		1.11698	1.07976		1.04047	1.03337		1.03381	1.04532		1.05452	1.04803		1.04395	1.03426
192.5	1.03257	0.998379		1.03441	0.992165		1.03711	0.997518		1.03269	0.999831		1.04168	1.0121		1.11474	1.08028		1.10747	1.07595		1.10794	1.06906		1.1049	1.0676		1.11922	1.0701		1.03941	1.03406		1.03558	1.04405		1.05628	1.04926		1.04428	1.02986
193.2	1.03537	0.995254		1.03385	0.994367		1.03626	0.999591		1.03326	0.999831		1.04196	1.00622		1.12105	1.06907		1.10921	1.07864		1.1113	1.06514		1.10222	1.07618		1.11886	1.07997		1.0425	1.0335		1.03531	1.04714		1.05484	1.05093		1.04298	1.0311
193.9	1.03282	0.999805		1.0347	0.993062		1.03789	1.00361		1.03893	1.00271		1.04182	1.00739		1.11795	1.07773		1.10444	1.07121		1.10794	1.06785		1.11059	1.07339		1.11335	1.07559		1.04539	1.03319		1.03725	1.04871		1.05788	1.05026		1.04328	1.03411
194.6	1.03416	0.999942		1.03728	0.992197		1.03177	1.00695		1.03164	0.997077		1.04282	1.00459		1.11858	1.07667		1.11107	1.0733		1.1109	1.06075		1.10767	1.0734		1.11065	1.07082		1.0432	1.03299		1.03426	1.04822		1.05687	1.04874		1.04321	1.02863
195.3	1.03875	0.996672		1.03392	0.988691		1.0369	0.996754		1.03291	1.00596		1.04272	1.00463		1.11628	1.07516		1.10807	1.07733		1.11101	1.06572		1.11672	1.07209		1.11696	1.07864		1.0424	1.03358		1.03568	1.04725		1.05628	1.05214		1.04059	1.03116
196	1.03167	0.996535		1.03464	0.996981		1.03549	1.00474		1.03807	1.00155		1.04131	1.00704		1.11521	1.07552		1.10693	1.07581		1.10877	1.07199		1.11162	1.06957		1.1168	1.07814		1.04216	1.03364		1.03329	1.04562		1.05401	1.04885		1.04582	1.02954
196.7	1.03939	0.997063		1.03922	0.996708		1.04128	1.00038		1.03305	1.00114		1.04069	1.00586		1.11825	1.08056		1.10459	1.07214		1.10904	1.06993		1.10822	1.07349		1.12332	1.07245		1.04263	1.03412		1.03526	1.04903		1.05794	1.0511		1.04421	1.03113
197.4	1.0381	0.99761		1.04173	0.997174		1.04028	0.997435		1.03806	1.00438		1.04034	1.00481		1.11471	1.06934		1.11097	1.07758		1.11449	1.06293		1.1007	1.07234		1.12024	1.06806		1.04285	1.03365		1.03683	1.04531		1.05628	1.04917		1.04509	1.03508
198.1	1.03481	0.995067		1.04188	0.997744		1.03577	0.998827		1.03502	1.00238		1.03885	1.00691		1.11406	1.07425		1.10803	1.07587		1.1096	1.07088		1.10572	1.07456		1.11795	1.07242		1.0423	1.03475		1.03746	1.04921		1.05678	1.05122		1.04372	1.02963
198.8	1.03252	0.993767		1.03699	0.997744		1.03915	1.0023		1.0322	1.00458		1.04069	1.00558		1.12109	1.07346		1.10894	1.07276		1.10867	1.06743		1.10585	1.06747		1.10777	1.0693		1.0396	1.03146		1.03387	1.04736		1.05544	1.05209		1.04321	1.03103
199.5	1.03781	0.993854		1.03377	0.993771		1.04078	1.00197		1.03614	1.00277		1.0419	1.00787		1.11323	1.07973		1.10453	1.07784		1.10788	1.05979		1.10846	1.07132		1.11497	1.06856		1.03966	1.03235		1.03693	1.04619		1.05601	1.0503		1.04301	1.03046
200.2	1.03732	0.997831		1.03477	0.991233		1.03563	1.00129		1.03869	1.00002		1.04518	1.00626		1.11652	1.07431		1.11698	1.06978		1.10389	1.06839		1.10217	1.07121		1.1191	1.0738		1.04254	1.03264		1.03494	1.04914		1.05484	1.04815		1.04462	1.03383
200.9	1.03689	0.99357		1.03857	0.998461		1.04029	0.997896		1.03586	0.998794		1.03963	0.999669		1.11385	1.0679		1.10731	1.07657		1.10657	1.06877		1.10772	1.06981		1.12184	1.07199		1.04224	1.03314		1.0356	1.04803		1.05633	1.04892		1.04444	1.03072
201.6	1.03337	0.993953		1.03821	0.996027		1.03809	1.00409		1.03171	0.998576		1.04084	1.0055		1.12247	1.06703		1.11229	1.07031		1.11214	1.06075		1.11195	1.06308		1.11917	1.0749		1.04375	1.03364		1.03564	1.04821		1.05527	1.0521		1.0427	1.03273
202.3	1.03244	0.994845		1.03936	0.996598		1.03838	1.00366		1.03558	0.99844		1.04055	1.00425		1.11596	1.07099		1.10589	1.06976		1.11238	1.06875		1.11438	1.07413		1.11576	1.07272		1.04282	1.03293		1.0337	1.04961		1.05752	1.04992		1.04531	1.03026
203	1.03094	0.997579		1.03627	0.996925		1.03408	0.998608		1.03439	0.999204		1.03519	1.00937		1.11757	1.07522		1.10952	1.07163		1.10339	1.06389		1.10035	1.07524		1.11291	1.07417		1.03885	1.03304		1.03359	1.04856		1.05394	1.05192		1.04583	1.03333
203.7	1.03424	0.99722		1.04145	0.996759		1.0369	0.999481		1.03361	1.00456		1.03688	1.00739		1.12298	1.07119		1.11006	1.07131		1.10875	1.06275		1.11183	1.07767		1.12143	1.07295		1.04194	1.03328		1.03756	1.04712		1.05522	1.05146		1.04379	1.03361
204.4	1.03251	0.994622		1.03321	0.995238		1.03866	1.00211		1.03446	0.99926		1.04198	1.00215		1.12109	1.07602		1.10628	1.07806		1.11185	1.06675		1.10616	1.07376		1.11347	1.07827		1.04031	1.03431		1.03616	1.04654		1.05464	1.04929		1.04306	1.03316
205.1	1.03759	0.997494		1.03477	0.995293		1.03683	0.999645		1.03459	1.0031		1.03941	1.00536		1.10686	1.07659		1.10991	1.07658		1.10448	1.06406		1.10306	1.06261		1.11968	1.07709		1.041	1.03388		1.03263	1.05078		1.05604	1.05168		1.043	1.0319
205.8	1.0371	0.997663		1.0307	0.993228		1.03443	1.00321		1.03495	1.00147		1.04168	1.00245		1.11494	1.0717		1.10778	1.06987		1.10561	1.07402		1.11212	1.07407		1.11347	1.07734		1.04136	1.03519		1.03489	1.04901		1.05506	1.05136		1.04438	1.03101
206.5	1.02966	0.998234		1.03356	0.993228		1.03782	1.00329		1.03509	1.00318		1.04302	1.00196		1.11174	1.07393		1.10968	1.07234		1.10417	1.06655		1.11547	1.07699		1.12006	1.07595		1.04163	1.03156		1.03743	1.04925		1.0564	1.051		1.04551	1.03082
207.2	1.02936	0.992046		1.03692	0.997254		1.03591	1.00384		1.03743	0.999807		1.04359	1.00318		1.11667	1.07019		1.10822	1.06999		1.10424	1.06657		1.10679	1.07217		1.11566	1.07434		1.04175	1.03263		1.03702	1.05049		1.05752	1.04983		1.04524	1.03335
207.9	1.03003	0.996365		1.04037	0.993364		1.03896	1.00321		1.03587	1.00251		1.04083	1.00879		1.11652	1.06905		1.10496	1.07188		1.10804	1.06031		1.10895	1.06529		1.11333	1.06918		1.04322	1.03508		1.03705	1.04919		1.05599	1.05047		1.0431	1.03481
208.6	1.03273	0.994213		1.03821	0.99203		1.04337	0.988843		1.03983	0.99926		1.03971	1.00659		1.12386	1.06787		1.10319	1.07515		1.11282	1.05809		1.10611	1.06928		1.1216	1.07964		1.04326	1.03239		1.03756	1.04946		1.05721	1.05157		1.04681	1.03174
209.3	1.03295	0.994536		1.04152	0.993575		1.03803	1.0036		1.03567	0.998495		1.04296	1.00293		1.12164	1.07513		1.11373	1.07519		1.10981	1.06739		1.10507	1.06704		1.11199	1.06567		1.0436	1.03384		1.03635	1.04861		1.0584	1.05074		1.04602	1.03376
210	1.03639	0.998838		1.04022	0.99147		1.03704	0.998798		1.03249	1.00208		1.03744	1.00182		1.1189	1.07243		1.10496	1.07799		1.10883	1.06566		1.10749	1.06923		1.12179	1.06878		1.04213	1.03438		1.03571	1.04893		1.05606	1.05129		1.047	1.03362
210.7	1.03652	0.991638		1.03993	0.993145		1.04106	0.996262		1.03844	1.00208		1.0407	1.00598		1.12255	1.07774		1.10683	1.07102		1.10196	1.06396		1.10501	1.07114		1.12525	1.07682		1.04175	1.03327		1.03406	1.04991		1.05755	1.05391		1.04801	1.03463
211.4	1.03069	0.995133		1.04087	0.992926		1.04192	0.998063		1.03699	0.996012		1.03652	1.00149		1.11825	1.07219		1.11255	1.07407		1.10958	1.06763		1.10024	1.07388		1.11612	1.07196		1.04143	1.03551		1.03662	1.04942		1.05548	1.05388		1.0451	1.03278
212.1	1.03258	0.996587		1.0403	0.992603		1.04	1.0014		1.03692	1.0009		1.03884	1.00479		1.11476	1.07151		1.10317	1.07426		1.10365	1.06739		1.10679	1.07178		1.11606	1.07241		1.04129	1.03729		1.03665	1.04822		1.05752	1.05143		1.0447	1.03498
212.8	1.03774	0.996465		1.03943	0.993552		1.041	0.999344		1.03601	0.998521		1.03786	1.00592		1.11684	1.07338		1.11104	1.07331		1.11325	1.06361		1.11111	1.06527		1.12234	1.07425		1.04432	1.03396		1.03303	1.0489		1.05756	1.05168		1.04707	1.03394
213.5	1.03637	0.994809		1.04015	0.995237		1.03774	1.00071		1.03199	1.00657		1.04146	1.00634		1.11461	1.0717		1.10294	1.07349		1.10983	1.05748		1.1096	1.07495		1.11185	1.07347		1.04217	1.03581		1.03425	1.05003		1.05763	1.05431		1.04577	1.03295
214.2	1.03023	0.995594		1.03742	0.991302		1.03922	1.00038		1.03375	1.002		1.04211	1.00166		1.11799	1.07714		1.10601	1.07235		1.10788	1.06657		1.10747	1.07018		1.12007	1.07101		1.04371	1.03473		1.03584	1.04877		1.05834	1.05222		1.04329	1.03249
214.9	1.0331	0.99295		1.03447	0.99325		1.0442	0.999452		1.03656	1.00214		1.03892	1.00263		1.11734	1.07506		1.10735	1.06941		1.11411	1.06352		1.1128	1.07042		1.11527	1.06713		1.04542	1.03351		1.03701	1.04588		1.05954	1.05331		1.04665	1.03415
215.6	1.0328	0.996587		1.03922	0.990846		1.03845	1.0015		1.03396	0.998004		1.04097	1.00279		1.11362	1.06901		1.09752	1.0761		1.10906	1.06381		1.09882	1.07043		1.1161	1.073		1.04357	1.03491		1.03513	1.0485		1.05738	1.05163		1.04501	1.03219
216.3	1.03738	0.993669		1.03958	0.991707		1.03654	0.999236		1.03643	0.997758		1.04353	1.00025		1.12171	1.06562		1.11281	1.06723		1.10659	1.06316		1.10496	1.0696		1.11846	1.0768		1.04274	1.03666		1.03509	1.05042		1.05782	1.05227		1.04656	1.03312
217	1.03631	0.995355		1.03556	0.993409		1.03535	1.00022		1.04126	0.997048		1.03887	1.00227		1.10975	1.06883		1.10686	1.07377		1.11332	1.06275		1.11162	1.07315		1.11827	1.06964		1.04288	1.03603		1.03691	1.04816		1.06023	1.05378		1.04417	1.03291
217.7	1.03201	0.990959		1.03463	0.996274		1.0425	1.00148		1.03502	1		1.03709	1.00362		1.12257	1.07161		1.10567	1.07079		1.10599	1.0609		1.10912	1.07581		1.12541	1.07625		1.04429	1.03586		1.03852	1.04852		1.05944	1.05105		1.04569	1.03114
218.4	1.03088	0.996005		1.04102	0.996465		1.0364	1.0034		1.03192	1.00194		1.03998	1.00465		1.11917	1.0742		1.10753	1.08059		1.11042	1.07032		1.11186	1.07368		1.11274	1.07063		1.04277	1.03432		1.0375	1.04804		1.05803	1.05049		1.04778	1.03187
219.1	1.03081	0.993222		1.03792	0.991843		1.03689	1.00124		1.03488	1.00035		1.04055	1.00166		1.1107	1.07786		1.10697	1.06632		1.10705	1.05976		1.10953	1.07532		1.11065	1.06713		1.04206	1.0341		1.03527	1.05221		1.0587	1.05087		1.04635	1.03568
219.8	1.03846	0.996194		1.03699	0.992468		1.03887	1.00107		1.03573	0.999944		1.03765	1.00711		1.11397	1.07751		1.11091	1.06696		1.10703	1.06455		1.11086	1.06974		1.1162	1.071		1.04453	1.03676		1.03581	1.05135		1.05824	1.05346		1.04647	1.03584
220.5	1.03187	0.998921		1.03513	0.993658		1.03831	0.996858		1.03771	0.995332		1.03878	1.00336		1.11273	1.06937		1.10501	1.06959		1.10579	1.06547		1.11106	1.06813		1.11813	1.07283		1.04319	1.03727		1.0352	1.04844		1.05862	1.05446		1.04681	1.03281
221.2	1.035	0.998921		1.04203	0.993031		1.03493	0.996502		1.03643	0.998495		1.03814	1.00152		1.11721	1.07893		1.10956	1.06986		1.10925	1.068		1.1129	1.07025		1.11308	1.07832		1.04428	1.03544		1.03683	1.05417		1.05916	1.05301		1.04385	1.0341
221.9	1.02859	0.997631		1.04044	0.992352		1.03556	0.996534		1.03474	1.00151		1.04118	1.00235		1.11522	1.07385		1.11055	1.0765		1.10744	1.06313		1.11229	1.06958		1.11886	1.0726		1.04123	1.0346		1.03407	1.05209		1.05788	1.05561		1.04706	1.03188
222.6	1.03223	0.992309		1.03685	0.990997		1.04162	1.00099		1.03524	0.99784		1.03554	1.00431		1.1128	1.0774		1.11105	1.07465		1.11072	1.06951		1.10751	1.07141		1.11996	1.07696		1.04088	1.03582		1.03809	1.04858		1.05704	1.0489		1.05011	1.03672
223.3	1.03802	0.993593		1.03742	0.989561		1.04127	0.998822		1.03741	0.995332		1.03998	1.00138		1.11623	1.07192		1.11207	1.0715		1.11561	1.06639		1.10296	1.07141		1.11737	1.07648		1.04208	1.03537		1.03736	1.05243		1.05714	1.05292		1.0459	1.03419
224	1.03521	0.990468		1.03821	0.995292		1.03767	0.996417		1.04034	0.995959		1.03808	1.00326		1.11932	1.07204		1.10857	1.06709		1.10777	1.05606		1.11346	1.07045		1.12314	1.07138		1.04287	1.03688		1.03911	1.05143		1.05898	1.05154		1.04787	1.03516
224.7	1.03323	0.991142		1.04044	0.991539		1.04002	1.00022		1.03122	1.00014		1.04098	0.998953		1.11006	1.07996		1.10712	1.06746		1.11385	1.06183		1.10885	1.06654		1.11837	1.07559		1.04674	1.03622		1.03684	1.05018		1.05963	1.05083		1.04615	1.03404
225.4	1.03253	0.994226		1.03313	0.988605		1.04036	1.00006		1.037	0.998332		1.0347	1.00806		1.1143	1.06491		1.109	1.06664		1.1067	1.06383		1.11115	1.0705		1.11629	1.06478		1.04439	1.0369		1.03616	1.05236		1.05888	1.05188		1.04876	1.03432
226.1	1.03108	0.994759		1.03807	0.986378		1.03909	0.999096		1.03185	1.00113		1.0407	1.00213		1.11612	1.06829		1.10648	1.07671		1.11009	1.0617		1.10572	1.07416		1.11481	1.07085		1.04649	1.03424		1.03718	1.05239		1.06069	1.05216		1.04838	1.03471
226.8	1.02974	0.993904		1.03886	0.991506		1.0428	0.997592		1.03101	0.994484		1.03689	0.999339		1.11917	1.06561		1.10803	1.08214		1.11012	1.06309		1.1072	1.06734		1.12354	1.07267		1.04601	1.03572		1.03583	1.0506		1.05739	1.05299		1.04721	1.03444
227.5	1.03825	0.996142		1.03799	0.992301		1.03774	1.00366		1.03629	0.998113		1.03773	1.00092		1.1202	1.07071		1.10609	1.07494		1.10374	1.07029		1.107	1.07053		1.11504	1.06698		1.04191	1.03869		1.03604	1.05282		1.0569	1.05169		1.04805	1.03605
228.2	1.03374	0.990103		1.03505	0.994911		1.04071	0.997183		1.03467	0.994568		1.04089	0.997769		1.12002	1.07071		1.11135	1.06649		1.10985	1.06359		1.10857	1.07342		1.12077	1.07321		1.04518	1.03559		1.03383	1.05278		1.05888	1.05449		1.04728	1.03295
228.9	1.03195	0.990599		1.03248	0.995592		1.04044	0.999096		1.04019	0.997239		1.03737	1.00366		1.11055	1.06973		1.10968	1.06936		1.11139	1.05663		1.11295	1.07089		1.12213	1.07997		1.04429	1.03709		1.03798	1.04941		1.05874	1.05179		1.04919	1.03403
229.6	1.03424	0.998264		1.03606	0.994178		1.03584	1.00058		1.03476	0.998853		1.03906	1.00652		1.11737	1.07292		1.10989	1.07358		1.1068	1.06357		1.10417	1.06846		1.12902	1.06918		1.04456	1.03711		1.03792	1.05271		1.06012	1.04999		1.04648	1.03496
230.3	1.03358	0.996176		1.03864	0.989696		1.04	0.995634		1.03418	0.997894		1.03921	0.996754		1.11111	1.07128		1.10665	1.0714		1.10966	1.06533		1.11297	1.0705		1.12042	1.07327		1.0455	1.03518		1.03834	1.052		1.05846	1.05215		1.04788	1.03629
231	1.03645	1.00049		1.0357	0.990016		1.03577	0.996858		1.03623	0.998879		1.04416	1.00233		1.11349	1.07277		1.11039	1.06676		1.10868	1.0633		1.10472	1.07649		1.1194	1.0737		1.04436	1.03473		1.03688	1.04972		1.05934	1.05315		1.04809	1.0353

## Sheet: Fig. 3A
Figure 3A. The effect of D46N and E133Q mutations on H+ flux by DgoT.
	trial 1							trial 2							trial 3							trial 4							trial 5							trial 6							trial 7
	wt		D46N		E133Q			wt		D46N		E133Q			wt		D46N		E133Q			wt		D46N		E133Q			wt		D46N		E133Q			wt		D46N		E133Q			wt		D46N		E133Q
time (s)	GAL	GLU	GAL	GLU	GAL	GLU		GAL	GLU	GAL	GLU	GAL	GLU		GAL	GLU	GAL	GLU	GAL	GLU		GAL	GLU	GAL	GLU	GAL	GLU		GAL	GLU	GAL	GLU	GAL	GLU		GAL	GLU	GAL	GLU	GAL	GLU		GAL	GLU	GAL	GLU	GAL	GLU
0	0	0	0	0	0	0		0	0	0	0	0	0		0	0	0	0	0	0		0	0	0	0	0	0		0	0	0	0	0	0		0	0	0	0	0	0		0	0	0	0	0	0
0.7	0.278466	0.867978	0.298205	1.40148	0.257162	1.30374		0.623143	1.40443	0.296341	0.444297	0.819452	0.131561		0.430475	-0.174825	0.705779	0.896152	1.60691	0.196078		0.439355	0.570033	0.475737	0.0693602	0.933358	1.06282		0.860651	1.5818	0.0606185	1.01794	1.04885	0.257937		0.911036	0.780048	1.28088	0.743362	0.410487	1.33374		1.26028	0.914545	0.625708	0.648358	0.256402	1.86488
1.4	0.517179	-0.0882613	0.499064	0.715334	0.139388	1.04951		0.185394	1.41438	0.649412	0.0506597	0.772212	0.45311		1.21334	0.246508	0.95462	0.837572	1.56298	0.544731		0.260302	0.407166	0.144134	-0.0154937	0.692108	1.46367		1.48764	2.20723	0.800942	1.45786	0.92081	0.782722		1.19944	1.49478	1.58875	0.871181	0.945811	1.8961		1.15042	1.62965	0.746669	0.629074	1.0268	1.84311
2.1	0.243624	0.603556	-0.163421	0.608462	-0.0141346	1.47604		0.182641	1.34032	0.652916	0.269854	0.119503	0.590893		1.1276	0.347826	0.986933	0.963653	1.78901	0.481819		0.440925	0.439754	0.601083	0.127067	0.982488	1.22832		2.11693	2.35964	0.911966	1.76818	0.655663	0.85957		1.04881	2.12066	1.67753	1.06074	0.771264	2.28752		0.932101	1.96473	1.00143	0.592385	0.899234	2.40134
2.8	0.681094	0.344394	0.0868316	0.919919	0.0142389	1.3323		0.174409	1.24932	1.19522	0.362929	0.567015	0.740863		1.29916	-0.159109	0.910929	0.917525	1.77033	0.364122		0.263141	-0.265722	0.960434	0.572444	1.32004	0.920013		1.89652	2.71441	0.614573	2.50557	0.825265	0.938134		1.68311	2.66337	1.49686	1.90006	1.42186	2.59177		1.78426	1.91126	1.22798	1.46923	0.856203	2.74101
3.5	0.960322	0.164913	0.504576	0.885368	0.172698	1.27978		0.271367	1.2424	0.605788	0.239719	0.859042	-0.0143748		1.29916	0.256242	0.943276	0.94681	1.53522	0.796486		0.349514	0.420236	0.93368	0.0473696	1.71926	1.10584		2.29239	2.86841	0.918383	1.92941	1.60099	1.24633		2.46569	2.70214	1.4181	1.68892	0.850272	2.67751		1.94122	2.70388	1.45602	0.896341	0.982547	3.21242
4.2	0.953948	0.421585	0.255214	1.10572	0.41337	1.76771		0.909339	1.3268	1.20937	-0.122434	1.41328	0.482486		1.30023	-0.620241	1.11306	0.883759	1.46639	0.799872		0.880674	0.0745931	1.01084	0.100215	1.79364	1.16657		2.01259	3.01803	1.30909	2.28491	1.63806	2.50374		2.36432	2.99639	1.80776	1.6104	1.55009	2.85126		2.20407	2.65133	2.21392	1.73616	1.23853	2.77927
4.9	1.14892	0.596899	0.326777	0.761903	0.162965	1.98186		1.57854	1.16491	0.945989	0.0671921	1.16955	0.477187		1.56088	0.169282	1.68524	1.0685	1.84249	0.597285		1.23271	0.926204	1.12048	0.175257	1.85539	1.39541		2.92276	3.22326	2.09823	2.44932	1.9384	1.85126		2.60009	3.8876	2.11866	2.17152	1.02215	3.15607		2.36326	2.80084	2.02883	1.80323	1.0255	3.72442
5.6	1.15547	0.84629	0.594923	0.982509	-0.144408	1.5785		1.32116	1.57282	1.31735	-0.0457477	1.09021	0.250414		2.50234	0.0771458	1.69929	1.03912	1.76573	0.841008		0.880282	0.400614	1.0878	0.660006	2.06938	1.16657		2.75859	3.32435	2.01353	2.80025	1.50909	2.19711		2.88511	3.98266	2.09289	2.43627	2.10414	3.06902		2.62715	2.8435	2.02578	1.57866	1.57212	3.46489
6.3	1.57681	0.667982	1.12214	0.96437	0.828067	2.3245		1.06289	1.49519	1.54682	0.662033	1.64693	0.477187		2.07733	0.261097	1.31885	1.11469	2.23782	0.974768		1.84671	0.989263	1.1352	0.593525	1.89146	1.04595		3.20749	3.98545	1.89967	2.59135	2.02105	2.10935		3.50504	4.17842	1.96259	1.98359	1.58176	3.41734		2.99516	3.04873	2.17307	1.83622	1.48573	3.85041
7	1.59061	0.930533	1.14259	1.57108	0.927676	2.23604		1.41718	1.82138	1.51899	0.486295	1.4601	0.956748		2.41764	-0.262467	1.38817	1.58294	2.19423	0.524983		2.28272	0.920138	1.3576	0.267304	1.51188	1.1078		3.32017	4.18865	1.60207	3.13943	2.53077	2.62531		4.1795	4.26904	2.63566	2.13712	1.75951	3.63507		3.36286	3.14376	2.29202	1.4763	1.68969	4.31882
7.7	2.11424	0.84629	1.27959	1.41616	0.48246	1.63908		1.77148	1.81842	1.60416	0.658294	1.19587	1.09691		2.1652	-0.0821693	1.78354	1.52379	2.35346	1.12631		1.75978	1.30868	1.12373	0.472454	2.3834	1.09659		3.78236	4.18849	2.05521	3.01916	2.22984	2.96917		4.35901	4.76473	3.02435	2.95106	1.83995	3.7214		3.62745	3.78059	2.46824	2.10376	2.02483	4.40399
8.4	1.67457	0.677805	1.32045	1.43088	0.118455	2.13567		2.18753	1.73458	1.54319	0.640243	2.04322	0.708201		2.42064	0.425006	1.44542	0.959275	2.42517	0.854766		1.58427	1.90431	1.77545	0.392991	1.65188	1.37622		4.00706	4.49297	2.71614	3.19412	2.48606	2.92506		4.77269	4.75518	2.59769	3.16989	1.96828	3.80808		4.20318	4.12125	2.23355	2.51603	2.1538	4.14871
9.1	2.37883	0.671262	1.51169	1.52378	1.18359	2.48574		1.51744	1.98568	2.06204	0.890835	1.39455	0.968714		2.85091	0.493016	2.15296	1.39181	2.50855	0.731198		1.93443	1.24472	1.48538	0.652148	2.46599	1.72655		4.01613	4.34092	2.65338	3.4235	2.6156	3.39689		4.62001	4.95207	3.0491	2.85262	2.60897	4.2857		4.41326	3.77187	2.6283	2.57173	2.36082	4.27675
9.8	2.56011	0.927487	1.74293	1.50798	1.10899	1.65104		2.2009	2.48168	1.89415	1.21721	2.40961	1.23894		2.85091	0.410846	2.18597	1.69129	2.91825	0.804976		1.84812	1.16358	2.41736	0.572761	2.66083	2.12786		3.79737	5.35129	2.5801	3.84734	2.73761	3.26839		5.38299	5.69551	2.9726	3.34461	2.56065	4.58919		4.26089	4.55238	3.32706	2.53913	2.69622	4.53277
10.5	2.31069	0.933574	1.49205	1.32073	1.23245	1.83771		2.36377	2.64233	1.80599	0.858831	1.66352	1.50503		3.27819	1.07236	2.36733	1.62585	2.12017	0.0777956		2.28443	1.33158	1.96927	0.442712	2.32326	2.15364		4.30055	5.2543	3.29241	3.50117	2.82312	3.13917		5.28992	5.59558	3.43506	3.54	2.90392	4.58727		4.20602	4.88717	3.43341	3.12541	2.40379	5.00041
11.2	3.24376	1.60692	2.06387	1.4763	1.43461	1.95189		2.28925	2.4745	2.37651	0.858831	2.10826	1.65898		3.36671	0.387081	1.91016	2.40013	2.57793	1.11243		2.46072	1.64502	2.11127	1.36087	2.63916	2.20979		4.92291	5.40418	2.80134	4.05522	3.03419	3.35357		5.41364	5.89018	3.11552	3.80253	2.98804	4.28621		4.88486	4.54501	3.06702	2.77314	2.56802	4.95783
11.9	3.10396	1.85943	1.69729	2.18883	1.66417	2.1279		2.54	2.46488	2.58345	0.982588	2.41295	1.22605		3.36904	1.00289	2.6009	1.93736	3.35609	1.22232		2.63615	1.63958	2.51174	1.40674	4.04543	1.94994		5.0317	5.40654	2.93731	3.6002	3.11973	3.69584		6.0945	6.13572	3.41407	3.46657	3.07172	4.93342		5.25486	5.13232	3.28558	3.25057	2.48285	5.00041
12.6	3.84925	1.86608	2.32446	1.83334	0.930167	2.31755		2.2009	2.38408	2.69005	1.01446	2.38241	1.82859		4.0424	1.16666	2.31844	1.88881	3.09191	1.7608		3.16081	1.89911	2.40352	0.803023	3.54659	2.52167		5.04025	6.11121	2.79101	3.87422	3.28807	3.69584		6.65393	6.23257	3.19451	3.70659	3.83699	5.27927		5.30872	4.34052	2.92449	3.42783	2.77594	4.95851
13.3	3.3591	1.25371	2.29848	2.11205	1.71448	2.47794		2.80934	2.30071	2.55069	1.15501	-1.06011	1.65288		3.79542	1.50173	2.78776	2.18108	3.17966	0.730614		3.16081	1.98018	2.55893	1.12844	2.59954	2.36933		4.99713	5.9621	3.65912	4.56574	3.41363	3.99479		7.18466	6.52728	4.06606	3.62058	3.49809	5.49802		5.10681	4.97904	3.85882	3.66043	2.94228	5.17292
14	3.35073	1.60692	2.05914	1.86452	1.85744	2.6511		2.90767	2.95969	2.46375	0.796203	2.75696	2.11963		3.2872	0.990258	2.66745	2.05687	2.85152	2.01484		3.07473	1.5638	2.30061	1.36087	2.42284	2.20253		5.71456	6.21544	3.30497	4.72916	3.49916	4.2498		7.54958	6.91915	3.93942	4.34342	3.4964	5.15554		5.57597	6.00222	3.42862	3.58458	3.44154	5.13108
14.7	3.54007	2.03809	2.43298	1.6939	1.72729	2.59725		3.32224	2.87099	2.79831	1.41808	3.06457	1.24911		4.46866	1.91044	2.82113	2.19507	3.42097	1.57076		2.98998	2.06126	2.88923	1.42038	2.89503	2.33233		5.67026	6.66892	3.88783	4.5363	3.49875	4.0378		7.95029	7.50429	3.76487	4.50248	3.36853	5.54032		5.36397	5.80931	3.72968	3.89272	3.31654	5.80588
15.4	3.59154	1.77526	3.00871	2.6663	1.79898	2.71918		3.16741	2.95571	3.52177	1.44932	3.09354	1.46086		4.22337	2.31914	3.00109	2.36512	3.46242	1.40616		3.42559	1.87296	2.63196	1.86553	3.14107	2.33015		6.76576	6.47108	3.68237	4.92795	3.58264	4.12386		7.64618	7.45683	3.75294	4.20389	3.49573	5.80161		5.9446	5.66297	4.52949	3.82721	3.44205	5.68172
16.1	4.06504	2.11792	2.82787	2.1898	1.93929	3.05758		3.68556	3.12246	3.34377	1.35592	2.89252	1.63878		4.21726	1.81824	2.94118	2.5807	3.85875	1.58021		3.33429	2.38077	2.81486	1.81792	2.5769	2.66872		6.28243	7.0753	3.91149	4.8992	4.08949	4.25276		7.991	7.55466	3.84047	4.71134	4.13213	5.97509		6.25147	5.90486	4.16677	3.2231	3.48217	5.47109
16.8	3.82031	2.28581	2.50284	2.34401	1.84648	2.81494		4.28367	2.86478	3.01179	1.68142	2.81422	2.38643		4.05988	1.47905	3.0884	2.64235	3.61032	1.98836		3.24844	1.7862	2.88923	2.06729	3.67931	3.19756		6.34313	6.87685	3.97345	5.25522	4.42624	4.72126		8.49598	7.41054	4.23153	4.70166	3.91959	5.88957		6.46541	5.46367	4.48728	4.1802	3.89899	5.38844
17.5	4.3637	2.19995	2.64962	2.79149	2.26822	2.93259		4.12005	3.43932	2.90512	2.16077	3.15717	2.20005		4.05988	1.64704	3.24182	2.54917	3.98705	2.02058		3.94023	2.12732	2.90936	1.51456	3.50776	3.45367		6.63261	6.97402	4.28777	5.24587	4.67897	4.8077		9.03155	7.99488	4.76574	4.76601	4.04685	5.54675		7.18059	5.85724	4.14453	4.14125	3.81546	5.98059
18.2	4.19166	2.19995	3.06885	2.74516	2.15545	2.8359		4.19578	3.60197	3.35223	1.91402	2.90132	1.46311		4.31264	1.47905	3.54809	2.51896	4.05801	1.97604		4.03477	2.39033	2.91597	2.05034	3.61905	2.56576		7.06995	7.18117	4.29709	5.17248	4.63655	4.93599		9.30452	7.65418	4.59948	5.12221	4.04685	5.75941		6.87524	6.38874	4.06035	4.29859	3.77353	6.31667
18.9	4.34525	2.36976	3.28235	2.76014	2.31901	3.36784		3.77948	3.44247	3.75151	1.63494	3.5162	2.02439		4.65746	2.3979	3.62862	2.42542	3.86882	1.73302		4.11489	2.4572	3.02414	1.35565	3.38155	2.53103		6.91848	7.53278	4.52483	5.54623	4.42766	5.18992		9.38801	7.70317	4.04075	5.09403	4.17425	5.76525		7.13513	6.29144	4.60327	4.71667	3.98183	6.27416
19.6	4.01933	2.79089	3.24524	2.79296	2.76259	3.73425		4.20193	3.52444	3.50132	1.77449	3.74769	2.56705		4.49496	2.14926	3.48344	2.57813	3.81507	2.13585		3.69295	2.46192	3.02414	1.69796	3.6074	2.4099		7.13908	7.97318	4.45124	5.55507	4.59611	5.23124		9.39461	8.3824	4.65767	5.33121	3.87632	6.28007		7.18985	6.67896	4.5501	5.10478	3.98176	6.57276
20.3	4.85877	2.62005	3.25763	2.49925	2.67933	3.43328		4.48504	3.35707	3.45445	1.94577	3.28274	2.94438		5.07327	2.48553	3.37674	2.82523	3.69623	1.97321		4.04201	2.61964	3.1123	1.53986	3.40524	3.11734		7.03283	7.83303	4.62032	5.72807	4.84823	5.35846		9.99724	8.34004	5.09761	5.07517	4.47039	6.40878		7.45203	7.40246	4.5501	4.77226	4.35543	6.02727
21	4.49166	2.4469	3.05412	2.80644	2.49853	3.84049		4.29614	2.94773	3.40758	2.13136	3.2778	2.20503		4.50159	2.39491	3.5771	3.26995	4.15391	2.62756		4.8166	2.79093	3.71254	2.06476	3.86119	2.92412		7.52605	8.32848	4.78627	5.81037	4.89284	5.27669		9.83937	8.33819	4.89843	5.19402	5.01812	6.49702		7.35198	6.92186	4.94348	4.90191	4.56243	6.40758
21.7	4.87805	2.27284	3.25763	2.77796	2.04846	3.88209		4.88545	4.25066	3.87925	2.22443	3.84933	2.66527		4.91975	2.31609	4.14587	2.94773	4.28161	2.76085		4.48098	2.70536	3.94024	2.1721	4.17082	3.12746		8.19164	7.79912	5.07359	6.59804	4.89325	5.44682		10.204	9.01566	4.99077	5.33121	4.80942	6.67215		7.86614	7.25875	5.09233	4.71667	4.52205	6.28437
22.4	4.97812	2.27842	3.39948	3.0695	2.11801	3.0657		4.8244	3.4314	4.18426	2.71546	3.8614	2.03305		5.09613	2.73054	4.54317	2.97878	4.25624	3.25122		4.0493	3.13172	3.82001	1.95581	3.75148	3.28799		8.11917	8.18732	5.24816	6.45521	5.31079	5.53224		10.9618	9.01821	5.27132	5.37659	4.85229	6.88584		7.93757	7.59809	5.26211	5.20652	4.52227	6.50104
23.1	5.16885	2.87211	3.7472	2.91731	2.6834	3.65289		4.74963	3.67424	3.91067	2.33259	4.01532	2.58347		5.5972	1.96869	4.4941	2.83925	4.14336	2.18638		4.8166	2.61964	3.93173	2.29401	4.56985	3.03201		7.84666	8.19765	5.34417	6.45521	5.47795	5.9533		11.0988	8.92545	5.42636	5.34889	5.23244	6.79422		8.18612	8.07723	5.27245	5.15112	4.8941	6.9604
23.8	5.45047	2.62005	3.49638	3.08831	3.27944	3.24627		4.57974	4.16474	4.07606	2.3627	3.37617	2.69861		4.92711	2.14284	4.17668	3.30056	3.9603	3.47254		4.8166	2.95308	3.47076	1.78427	4.42786	3.08188		8.33366	9.0327	5.09958	6.40066	5.35413	5.95931		11.2361	9.59478	5.27132	5.50412	5.23503	6.71396		7.94578	8.17286	5.209	5.17948	5.10093	7.04687
24.5	5.50021	2.35909	3.26827	3.28652	2.95702	3.64319		5.07471	4.08414	4.41606	2.05354	3.6945	1.89817		5.09231	2.64056	4.26392	3.42305	4.86566	3.31631		5.25014	2.86329	3.79404	2.70672	4.65349	4.05828		8.61416	8.9872	5.79638	6.26559	5.39755	5.288		11.2744	9.46377	5.11299	6.41956	5.52816	7.14428		8.84527	7.93534	5.36832	4.79061	5.30813	6.83495
25.2	5.37001	3.46269	3.81861	3.22546	2.71251	3.83476		5.07471	4.24712	4.23894	2.74702	3.6245	2.51703		6.02748	2.55011	4.54075	3.65267	4.98515	2.54425		5.08548	3.3506	3.94877	2.46195	4.58818	3.71379		8.61416	8.89348	6.02977	6.63567	6.06437	6.13013		11.6454	9.70192	5.9437	6.51543	5.36088	6.97772		8.4543	8.60565	5.697	5.63233	5.43489	7.50096
25.9	5.77098	3.45945	4.35491	3.57622	3.07777	3.66169		4.74963	4.16378	4.4976	2.1475	3.86176	3.17853		5.37147	2.9606	4.35124	3.07039	4.70417	2.66118		4.48379	3.33876	4.12497	2.95066	4.75569	4.21042		8.42419	8.99465	6.14571	7.03323	6.11204	6.42787		11.8749	9.84843	5.96402	5.87853	5.52984	7.40438		8.25594	8.74795	6.03506	5.06933	4.89826	7.13342
26.6	5.70141	3.2082	3.6867	3.63993	3.47997	3.68943		5.2717	3.5093	4.43865	2.44061	4.57404	2.7464		5.93688	2.71431	4.54075	3.36189	4.5631	3.05121		5.00446	3.68276	3.97024	2.29233	4.59958	3.9313		8.74313	9.30082	5.59899	7.09571	5.86254	6.30212		12.6511	10.1884	5.53855	6.07807	5.56989	7.49108		8.92347	8.55849	6.16052	5.62361	4.89902	7.26544
27.3	6.04175	3.63161	4.17669	3.27423	2.70672	4.03114		5.42629	4.48851	4.57925	2.79335	4.95042	2.94472		5.94142	3.21147	4.72738	3.63833	4.68336	2.74791		5.17304	4.01709	4.51864	2.38505	4.68303	4.0131		8.87253	9.50052	5.97241	7.11783	6.40274	6.30327		12.3256	10.3777	5.60106	5.95991	5.86025	7.39678		9.04502	8.70529	5.77313	5.90119	5.68325	7.80919
28	6.14273	3.20923	4.72264	3.57917	3.39508	4.43618		5.02798	4.56836	5.18806	2.70466	4.21371	2.01779		6.28564	2.87592	4.55062	3.82141	4.87771	2.80841		5.42843	3.75669	4.57824	2.73723	5.21577	3.90138		9.03397	9.64944	6.21413	6.98431	6.28162	6.512		12.5955	10.4204	5.80918	6.46924	5.99354	7.27986		9.07752	8.99605	6.15513	5.21847	5.51986	7.97105
28.7	5.92443	3.20613	4.6177	3.44286	2.95087	4.4344		5.87334	4.56836	4.95453	3.05679	4.70567	3.54634		6.27597	3.04756	4.18257	3.98898	5.15897	3.35498		5.10563	3.69002	4.63252	2.53792	4.25858	3.78786		9.18983	9.16444	5.95593	7.39038	6.19534	6.85195		12.7673	9.86389	6.18074	6.54915	5.9943	7.11688		8.8872	8.85592	6.22769	6.04599	5.60162	7.2723
29.4	6.22227	3.7984	4.28466	3.6255	3.32791	4.37311		5.86576	4.73039	4.56721	3.05945	4.57835	2.94957		6.53369	3.13186	4.86735	3.30082	5.3564	2.94965		5.85741	3.69725	4.85877	3.16435	4.34034	3.52773		9.19504	9.55946	6.17373	7.45274	6.73441	7.2737		13.6691	10.2372	6.39717	6.46924	6.49628	7.49885		9.02508	8.8995	6.19854	6.32281	5.52245	8.05598
30.1	6.22227	3.79891	4.55698	3.64299	3.34302	4.69459		6.45678	4.64835	4.1428	2.93964	4.44366	3.59204		6.13239	3.21602	4.86735	3.60809	5.52087	2.8001		5.77016	2.93591	4.62269	2.76789	4.86503	4.15588		9.47521	9.86346	6.81155	7.43702	7.27164	7.23424		13.7351	10.4874	6.31511	6.48618	6.53749	7.62913		9.24512	8.9007	6.19854	6.06773	6.05494	8.10192
30.8	5.76389	3.54575	4.57001	3.75015	3.79091	4.62525		5.54338	4.56713	4.74372	3.13499	4.65997	3.46251		6.36187	3.29563	4.43242	3.98759	4.98219	3.33918		5.88161	3.52061	4.98992	3.13434	5.14099	4.21851		9.31985	9.86346	6.46734	7.2654	6.57903	6.73072		13.8284	10.916	6.0671	7.05598	6.50122	7.66852		9.95366	9.51801	6.42083	6.03393	6.09729	7.94188
31.5	6.02582	3.79943	4.77219	3.86795	3.66009	4.3661		6.12944	4.8922	5.16483	2.75535	4.87198	3.25993		5.95054	3.79579	4.80859	3.57715	5.20581	3.16043		5.70229	4.09468	4.72713	2.85965	5.0992	4.34756		9.77725	9.85756	6.1132	7.2574	6.58133	6.93725		14.4002	11.0228	6.22245	6.72579	7.00891	7.96577		9.81909	9.52559	6.33382	5.99526	6.26417	8.22765
32.2	6.93294	3.11861	4.34419	3.87145	3.85879	4.47618		6.20161	5.1325	5.07138	2.95188	4.59522	2.90031		6.21875	3.46352	5.04202	4.35404	4.95306	3.45		6.04444	4.10446	4.67982	2.69117	5.38036	4.27504		10.3532	10.0094	6.84841	7.35171	6.87056	7.19315		14.4479	10.8296	6.4184	6.33427	6.29328	8.13464		9.71411	9.71698	6.51204	6.01696	6.26417	8.09672
32.9	6.52617	3.88125	4.42693	3.92135	4.4916	4.73087		5.88854	4.88981	5.21152	3.50612	4.67218	3.67028		6.7003	3.63274	5.20503	3.69944	5.45222	3.50646		5.53825	4.17881	4.65746	2.98176	4.86988	3.86876		10.0973	10.4046	6.98986	7.33587	7.0758	7.27687		14.5339	11.4346	6.74809	6.85167	6.78954	8.31473		10.1747	9.67194	6.56504	6.64699	6.26514	8.31628
33.6	6.09514	3.62563	4.80846	3.88924	3.54885	4.13881		6.04928	4.72943	5.26978	3.50612	4.34835	3.5234		6.21875	3.4594	5.14637	4.15611	5.78568	3.16636		6.13193	4.25655	5.07201	3.28673	5.36154	4.05035		10.1031	10.4551	6.62959	7.48372	7.03239	7.36701		15.1044	11.4549	6.75797	7.01557	6.6271	8.48336		10.1669	9.80015	7.08757	5.96975	6.55572	8.84843
34.3	6.61666	4.30061	5.0105	3.81423	4.78786	4.08934		6.07255	4.40275	5.15333	3.2948	5.21635	3.70775		7.29542	4.03727	5.33392	4.20556	5.63101	3.38856		6.38988	4.08485	5.57942	3.36345	5.62458	4.14035		10.461	10.6439	7.10934	7.63198	7.16133	7.91447		14.9806	10.8785	6.53174	6.96094	7.00527	8.31935		10.3319	9.75865	6.72404	6.61483	6.68256	8.65846
35	6.78634	3.96401	4.76276	4.00368	4.57254	4.58268		6.48912	4.88946	5.54977	3.17262	5.25518	3.65413		7.06567	3.87223	5.38057	3.96061	5.56803	3.76599		6.81716	4.33442	4.74961	3.07346	5.34356	4.79107		10.9727	10.6067	7.02704	8.07422	7.61626	7.38007		15.6147	11.5037	6.58492	6.89811	6.96302	8.73574		10.8346	10.0492	6.73966	6.85284	6.7621	9.08173
35.7	6.78634	4.13242	4.73789	4.16336	3.63819	4.6828		6.56891	4.64614	5.04792	3.14061	4.65569	4.31187		7.0712	4.12191	5.78832	3.83747	5.34177	3.10775		6.22376	4.26279	5.50877	3.33365	5.19324	4.30459		11.1937	10.5662	6.93001	8.02731	7.33855	7.36701		15.5909	11.894	6.99624	7.29665	7.50226	8.48813		10.4449	10.0974	6.99617	6.70995	6.59835	8.74355
36.4	7.12484	4.46843	5.21229	4.13518	4.23997	4.83777		6.80746	5.45395	5.37461	3.16974	5.40307	3.63965		7.39275	3.70505	5.68364	4.58057	5.24984	3.24016		6.48185	4.34662	5.25958	3.91109	5.36532	4.25615		10.6288	10.6134	7.07936	8.01457	7.58535	7.83108		15.325	11.4677	6.84141	7.57735	7.22306	8.45189		10.6946	9.81678	7.53662	7.08248	6.43955	8.7476
37.1	6.88812	4.63588	5.23768	4.05019	3.71664	5.14089		6.91202	5.61502	5.04804	3.6453	4.92748	3.6195		7.1518	3.87052	5.34525	3.8397	5.62849	3.93241		6.30689	4.41543	5.44927	3.42541	5.15086	4.40119		11.2697	11.1481	7.2066	8.1212	7.70843	7.58389		15.8359	11.4703	7.00597	7.53055	7.46296	8.81971		10.7597	10.3381	7.30701	7.06701	7.2144	8.91792
37.8	6.96716	4.38449	5.51996	4.50585	3.82838	5.19476		7.09627	5.61502	5.3516	3.2948	4.99059	3.99467		7.23225	4.03415	5.91663	4.55665	5.70223	3.74938		6.31132	4.49643	5.4969	3.56149	5.7204	4.73146		11.2191	10.8733	7.05678	7.94298	7.95569	7.55143		16.6488	11.4264	7.0704	7.70937	7.42918	8.66893		11.2662	10.4886	7.24501	7.06701	7.09671	8.79837
38.5	7.27034	3.62563	5.53478	4.16143	4.40091	5.23784		6.68161	5.45409	6.01642	3.94735	5.21022	4.00151		7.06567	3.86881	5.90427	4.57114	5.68403	4.28283		6.57866	4.49351	4.85462	3.42671	6.07713	4.34771		11.3459	11.0544	7.11671	7.85821	7.91885	7.67818		16.4482	12.0489	7.70427	7.71815	7.30103	9.08176		11.0264	10.3015	7.44827	7.0115	7.1342	9.3748
39.2	7.10178	4.55179	5.8054	4.65863	4.11869	5.52668		6.67333	5.69514	6.24692	3.57039	5.60016	3.71515		7.24361	4.52955	5.90522	4.5107	6.02448	3.78338		6.41243	4.66398	5.36615	3.86748	5.65441	4.65788		10.8003	11.0075	7.10169	8.57056	7.88364	7.92382		16.4798	11.8701	7.34802	7.85768	7.46861	9.4166		11.1749	10.1137	7.43938	7.20101	7.41574	9.29209
39.9	7.2151	4.55209	4.96783	4.36684	4.945	4.99343		6.69823	5.45395	5.81854	3.89131	5.37817	4.25739		6.99594	4.11297	5.59061	4.6315	6.09336	3.40502		6.49102	4.82833	5.75571	4.17115	6.16056	4.96566		11.4469	11.3068	7.71431	7.95991	8.21345	8.37906		17.2287	11.9596	7.45131	7.8972	7.63754	9.06225		11.3277	10.4484	7.53662	7.11481	6.97595	9.1712
40.6	7.1712	4.0487	5.23768	4.61723	4.4514	5.24458		6.76973	5.13196	5.37599	3.54539	5.26203	4.9531		7.50222	3.86367	5.59061	4.26819	6.22192	4.09799		7.09423	4.81781	5.87322	3.7172	6.2414	4.94903		11.5805	11.462	7.60257	8.26251	8.21159	7.97222		17.0768	11.9079	8.10054	8.13763	7.84554	9.79335		11.314	11.4357	7.6954	7.40762	7.22269	9.63214
41.3	7.47403	4.21659	5.43945	4.83018	4.82794	5.58199		7.33347	5.61502	5.92309	3.68133	5.55027	3.99939		7.73638	4.44442	5.78898	4.50832	6.1006	3.45887		6.9143	4.73674	5.57889	4.01941	6.44441	4.6821		12.4727	11.4696	7.55745	8.61078	8.49216	8.46421		17.4657	11.9107	7.32897	7.70285	8.05819	9.2739		11.3277	11.2579	7.30623	7.2488	7.509	9.3057
42	7.25007	4.13176	5.33648	5.12927	4.45413	5.43854		6.91202	5.93633	6.31032	4.12312	5.1299	4.26724		7.49632	4.35883	5.80048	4.96697	6.13439	4.21903		7.01179	4.73944	5.56702	4.0652	6.14526	4.71269		11.321	11.8621	7.71431	8.76702	8.17505	8.55581		17.6036	12.2872	8.0402	7.76521	8.01929	9.43059		11.7421	10.9709	8.02144	7.12253	7.6671	9.49991
42.7	7.49774	4.38449	5.60831	4.58955	4.69992	5.64202		6.51352	6.17677	6.34308	3.92794	5.7865	4.38719		7.90195	4.52616	5.88235	5.0587	6.40438	3.80877		7.26392	5.30647	5.76785	4.26268	5.9956	4.48584		11.802	12.0681	7.38597	8.88277	8.63225	8.60061		17.6718	12.397	7.6249	7.94432	8.09871	9.48518		11.6327	11.1497	7.40372	7.53342	7.59199	9.29662
43.4	7.84691	4.55223	5.84224	4.5292	4.89778	5.66969		7.44785	5.69548	6.15903	3.79255	5.6504	4.48091		8.22575	4.35626	6.34716	4.86097	6.22804	3.54987		7.09935	5.06104	5.63767	4.21691	6.86069	5.34931		12.0369	11.8315	8.21876	8.91661	8.91154	8.92329		18.0028	12.5864	7.86783	8.19211	8.19351	9.51998		11.1973	11.1039	7.69618	7.68501	7.79946	9.49521
44.1	7.35233	4.71939	5.39535	4.88193	4.76349	5.93697		6.88324	5.53476	6.36798	4.21584	5.27577	4.11981		7.51407	4.68865	6.68408	4.78642	6.41544	3.81053		7.18171	4.65288	5.83861	4.4882	6.53203	5.66437		12.2733	11.6914	8.33636	9.43327	8.55012	8.82294		18.0712	13.0581	7.62057	8.47875	8.31505	9.56901		12.1885	11.1063	8.04898	7.81044	8.04321	9.38171
44.8	7.90054	4.46821	6.10141	4.83018	4.85037	4.8916		7.38657	5.85593	5.96075	3.76418	5.57732	4.56132		7.49632	4.44321	6.91336	5.10457	6.62079	4.38325		7.52614	5.64196	6.30795	4.17115	6.03077	5.34637		12.2303	12.0217	8.51218	9.01883	8.67225	8.73302		18.5716	12.8862	7.89193	8.34118	7.98197	10.2338		12.298	11.0604	7.83699	7.70693	8.25224	9.38632
45.5	7.60004	4.46836	6.21256	4.96362	5.30504	5.75092		7.53574	5.85689	6.05437	4.30857	5.43333	4.50229		8.07362	4.85567	6.3137	4.91	6.82903	4.8252		6.93419	5.14211	6.25095	3.87175	6.41262	5.08938		12.6142	12.0217	8.3029	9.10037	8.51602	8.88996		18.573	12.7298	7.92525	8.4029	8.51879	9.99619		12.3707	11.0743	7.88998	7.21827	7.76606	9.9645
46.2	7.83475	5.05488	6.04843	5.20826	4.24108	5.3709		7.13958	6.17752	6.11225	4.20681	5.91892	4.4315		8.4893	4.60896	6.9848	5.03037	6.44355	4.83245		7.25341	4.81252	6.05076	4.45991	6.38228	4.8924		12.2358	11.8781	8.05279	9.31796	8.89761	9.06501		18.744	13.0614	8.18331	8.47165	8.80601	9.94077		12.0237	11.6305	7.90874	7.8802	7.60593	10.2825
46.9	7.91273	5.30628	6.1704	5.03477	4.95394	5.2159		7.71153	6.3392	6.27453	4.04886	5.92243	4.39169		8.5163	4.85482	6.94906	5.06557	6.82702	4.42957		7.09935	5.56138	5.9092	4.2197	6.35287	5.44652		12.4932	12.4549	8.75277	9.20916	9.2586	9.07214		19.1402	12.9417	8.42493	8.39574	8.48219	9.74823		12.1812	11.7213	8.48114	8.27439	8.25407	9.80714
47.6	7.64809	4.55238	6.29736	4.83551	5.23307	6.00972		7.28084	6.17978	6.38203	3.71364	6.24873	4.70442		8.50954	5.09962	6.56902	5.50349	6.33358	4.66701		7.53164	5.63624	6.07387	4.43154	6.3043	5.16339		12.6997	12.19	8.57054	9.2503	9.10173	9.44597		19.5342	12.9739	8.64808	8.51195	8.62043	9.79754		12.3285	11.9217	8.06816	7.90692	8.09168	10.0018
48.3	7.85908	4.72086	6.31827	5.36021	5.0293	6.21904		7.62363	6.73662	6.03212	4.48866	6.07781	4.96015		8.42363	4.35883	6.7663	5.21407	6.61105	5.27991		7.79983	5.38747	6.21393	4.2971	6.11814	5.31412		13.0488	12.0887	8.84419	9.36581	9.09722	9.32317		19.3229	12.7556	8.05296	8.96846	8.36818	10.089		12.8153	12.0688	8.06816	8.08745	8.61545	9.8648
49	7.80515	4.72086	6.06427	5.42608	5.00099	5.52746		7.71153	6.65874	6.61234	4.54038	5.88329	4.84419		8.34434	4.93486	6.89183	5.17858	7.42743	4.72585		8.14401	5.47054	6.33226	4.24837	6.52219	5.62738		12.8355	12.2701	8.34175	9.724	9.38706	9.20015		19.8027	13.2216	8.57068	8.84594	8.61465	10.4129		12.685	11.6109	8.80687	7.85865	8.30294	10.1554
49.7	8.37584	5.05665	6.41348	5.81494	5.07609	5.53065		7.96584	6.33743	6.64831	4.49939	6.03016	4.86006		8.36427	5.01518	6.56058	5.06213	7.04466	4.59163		7.96905	5.30647	5.73234	4.70259	6.45902	6.10603		12.7004	12.2448	8.67491	9.36581	9.70835	9.47834		20.0376	13.232	8.74234	9.02959	9.19144	10.3361		13.0297	11.941	8.6769	7.85144	8.66482	10.3438
50.4	8.08926	5.14001	6.39873	5.15452	5.42896	5.38525		7.88731	6.33566	6.49733	5.06367	6.69442	4.73353		9.08909	4.76768	7.02058	5.59528	7.37651	4.48967		7.95141	5.55346	5.72054	4.69226	6.62873	5.43742		13.2048	12.7114	8.87097	9.59635	9.35446	9.25514		19.8473	14.0095	8.6737	9.20592	8.78381	10.4226		13.1619	12.117	8.74595	8.03205	8.75792	10.437
51.1	8.58251	5.80908	6.36141	5.29352	5.94727	5.48178		8.03483	6.09781	7.24006	4.48569	6.48789	4.86742		8.91772	5.09771	6.54953	5.13634	6.69774	4.5579		8.53029	5.47054	6.19232	4.61825	6.46667	5.4604		13.4894	12.7618	8.66196	9.71139	9.75029	9.58417		20.1445	13.5039	8.78526	8.83908	9.10286	10.3152		13.0047	12.3065	8.64002	8.06629	8.71843	10.6775
51.8	8.41374	5.22469	6.33458	5.53842	5.14834	5.9201		8.21972	6.17827	6.77783	4.95764	6.8039	5.29128		8.60914	5.17952	7.11361	5.60019	6.63917	5.42232		8.19493	5.47054	6.36799	4.5865	6.84487	5.33358		13.2692	12.7247	8.37401	9.99526	9.19285	9.53633		20.499	13.7065	8.65645	9.19933	8.99525	10.6056		13.2743	12.3065	8.92059	8.21891	8.74159	9.99795
52.5	8.95475	5.47103	6.1704	5.86104	5.05462	5.73809		7.90595	6.65758	6.53328	4.6716	6.65658	5.1806		8.44375	5.26133	7.09229	5.10808	7.03971	4.70037		7.87575	5.95614	6.14513	4.64644	7.21605	5.91792		13.6782	12.8536	8.89631	9.85572	9.4315	9.69623		20.499	14.0659	8.61354	8.81844	9.15359	10.888		13.1976	12.2307	9.01076	8.81422	8.62537	10.4767
53.2	8.13008	5.47103	6.48801	4.81339	5.66457	6.09729		8.04424	6.17978	6.70572	4.40649	7.05921	4.89281		8.93194	5.42567	7.06021	5.35184	7.66926	4.36709		7.7066	5.79249	6.00437	4.18203	7.4417	5.30178		13.463	13.1559	8.98175	9.8138	9.60719	9.50914		20.5117	14.2197	8.62219	9.17948	9.32684	10.722		13.4183	12.279	8.76698	8.79164	9.17906	10.6804
53.9	8.29819	5.39096	6.59361	5.3265	5.54876	6.30747		8.80374	6.57732	6.92865	4.42023	6.77213	4.82988		9.3611	5.7527	7.44964	5.24594	7.38159	4.67915		8.21926	5.55147	6.80296	4.60413	7.13206	6.29235		13.5354	13.2613	9.03397	9.98914	9.81523	9.91726		20.4674	13.9018	8.76817	8.81844	9.37811	10.3152		13.5058	12.1737	8.88112	8.95717	9.12067	10.7681
54.6	8.50415	4.8895	6.8419	5.33359	5.47722	6.14389		8.32678	6.09918	6.58373	5.04396	6.60568	5.12995		9.25307	5.17895	7.67676	5.22812	7.37426	4.4364		8.54938	5.79427	6.86106	4.69226	7.1935	5.5118		13.4706	12.9358	9.07376	10.0856	9.53271	10.0283		21.0605	13.7139	9.08577	9.1529	9.05024	10.4789		13.5116	11.9549	8.98131	8.772	9.4795	10.6466
55.3	8.52967	5.14001	6.75361	5.72972	5.55858	5.91914		8.27742	6.73418	7.10015	4.6716	6.90516	5.54674		8.76726	5.26033	7.23623	5.35184	7.36094	4.95468		8.80406	6.04175	6.5339	4.61471	7.084	5.47089		13.6109	13.2708	9.35935	10.0312	9.81266	9.84019		21.0558	13.8606	9.28955	8.85934	9.21984	10.9744		13.4821	12.5951	9.13988	7.99655	8.95917	10.7257
56	8.43911	5.64148	5.91506	5.17993	5.51052	6.75156		8.5124	6.41871	7.36971	4.91127	6.71124	5.21992		8.85316	5.50677	7.61491	6.03015	7.54539	4.31212		8.38766	6.03863	6.13474	4.63235	7.62494	5.8837		13.5694	13.326	9.19677	10.0917	9.44351	10.0877		21.6556	13.9661	8.7596	9.29493	9.8635	10.9486		13.8137	12.7395	9.18505	8.51042	8.97415	10.8135
56.7	8.62024	5.39362	6.69566	5.64418	5.58944	6.86308		8.10103	6.81681	7.45283	4.43921	6.80387	4.6845		9.2827	5.75249	7.51142	6.33127	7.5068	4.5508		8.15613	5.8735	6.5473	5.07263	7.3813	5.49849		13.6419	13.8711	9.40551	10.0856	9.9731	9.84564		22.1131	14.4144	8.83673	9.12503	9.70453	11.0246		13.7849	12.7844	9.10893	8.38568	9.61554	10.7064
57.4	9.05776	5.14334	6.67516	5.37286	5.83665	6.38322		8.33647	6.74275	7.24535	4.09056	6.54218	4.67489		8.80939	5.17838	7.3612	5.81988	7.30381	5.06588		8.90445	6.28391	7.11799	4.87554	7.34736	5.86173		13.5508	13.3909	9.07376	10.1883	10.0652	10.0648		21.8532	14.1909	9.09411	9.75517	10.2349	11.1472		13.6394	12.7395	9.10117	8.71011	9.41541	10.9073
58.1	8.60739	5.8942	6.87653	5.92183	5.53648	6.11388		8.43421	6.66222	7.25571	4.97727	6.90767	4.99477		8.94621	5.17781	7.8419	5.6733	6.9758	5.35993		8.97135	5.70964	6.93317	4.97683	7.70401	6.15353		13.6989	13.523	9.46961	10.2971	10.0337	10.2358		22.0377	14.3292	8.98276	9.66322	9.0226	11.4496		13.9361	12.9319	9.21493	8.62145	9.61313	11.1562
58.8	8.93	5.8942	6.94449	5.4523	5.69431	6.67444		9.08686	7.21452	7.17266	4.85752	7.09895	5.35096		8.78827	5.58901	7.44394	5.94373	7.85908	4.74633		8.49394	6.0355	6.90013	4.65004	7.31148	6.01538		14.4487	13.5882	9.39951	10.4661	10.3205	10.5018		22.1835	14.4714	9.33271	9.43882	9.87339	11.1722		14.3179	12.8805	9.21493	9.00596	9.18439	11.0348
59.5	8.86579	5.14334	7.00226	6.12486	5.85872	6.26707		8.83393	7.2194	7.2714	5.3016	7.13648	5.24459		8.95336	5.67096	7.31904	5.88428	7.59279	4.89617		8.64941	6.118	6.95831	4.78776	7.45946	5.91826		14.4487	13.9165	9.15982	10.2734	10.1969	10.3463		22.2245	14.1169	9.01749	9.4129	9.92309	11.2444		14.6247	13.1209	9.08561	8.73909	9.53508	11.2318
60.2	8.62024	5.47868	7.46179	5.75083	6.18979	6.13316		8.67836	6.66689	7.00108	4.99064	6.77822	5.53131		8.90288	5.58901	7.80671	5.95731	7.60996	5.23789		8.39391	6.35952	7.33146	4.87554	7.32319	6.12458		14.0665	13.8258	9.36333	10.5749	10.5948	10.532		22.595	14.3373	9.35965	10.0688	10.38	11.3382		14.3673	13.2514	9.26793	8.85657	9.81765	11.3134
60.9	9.41757	5.142	7.32774	6.08639	5.91734	5.85732		8.75621	6.89972	7.45283	5.54565	7.12467	5.40698		9.43937	5.99722	8.21665	5.8979	7.77854	5.47942		8.88441	5.95614	6.9693	4.77374	7.47998	5.75577		14.4242	13.9064	9.71282	10.7979	10.4917	10.8878		22.8792	14.4714	8.94903	9.19423	10.3351	11.5472		14.21	12.9734	9.49492	8.89902	10.0376	11.7764
61.6	9.03342	5.64148	7.44236	6.09923	5.56141	6.66761		8.93185	6.50528	7.67621	5.15633	7.40361	5.21979		9.53277	5.99764	7.56303	5.90292	7.68735	5.55198		8.5003	6.03394	7.54082	4.92549	7.69431	6.08915		14.3837	13.3595	9.92737	10.7492	10.6905	10.9633		22.8355	14.751	9.47061	9.84523	10.1663	11.5435		14.5454	13.0248	9.77416	9.40471	9.91567	11.571
62.3	9.15031	5.55871	7.47046	5.90886	6.18139	6.84992		8.97272	6.74152	7.51566	5.388	7.36232	5.08735		9.45451	5.83402	8.03379	6.09473	7.74479	5.19138		8.99163	6.6885	7.14694	4.92962	7.57853	5.99421		14.3024	13.6338	10.1883	10.6292	10.7627	10.6905		23.4331	14.7996	9.65238	9.92952	9.72865	11.866		14.5245	13.0829	10.0313	8.85004	9.7082	11.6332
63	9.07306	5.30953	6.89395	5.86255	6.1918	7.20212		8.86428	7.13758	7.56244	4.8832	7.34744	5.59497		9.61089	5.34057	8.1369	6.29131	8.28924	5.14593		8.58142	6.03237	7.46813	5.28793	7.35112	6.49753		14.6679	13.5426	9.97392	10.7436	10.9787	10.9505		23.4045	14.4879	9.48169	10.3463	10.3297	11.3095		14.5643	13.0896	9.61665	9.2696	9.77379	11.6625
63.7	9.22744	5.64369	7.03994	6.29669	6.1581	6.51514		9.31839	6.98723	7.20379	5.07658	7.29379	5.82938		9.45451	5.42389	8.29627	6.06242	7.81967	5.25885		8.83055	6.44535	7.23738	5.75583	7.72225	6.14694		14.9184	14.1026	9.9217	10.9121	11.3729	10.7601		23.5756	14.8612	9.51397	9.97794	10.535	11.2913		14.4721	13.2239	9.87264	9.06557	10.0686	11.8357
64.4	9.2408	6.55567	7.21283	5.79728	6.10754	6.71487		8.85415	7.46386	7.71286	5.24258	7.19641	5.43934		9.9141	5.91555	8.33285	5.79255	8.42395	5.91038		9.17986	6.3608	7.06356	5.10465	7.66022	6.5222		15.4114	13.8358	9.80001	11.0152	10.8227	10.809		23.3628	14.768	9.07886	10.214	10.7427	11.4		14.794	13.3543	9.75223	9.38633	10.1205	11.6233
65.1	9.63838	5.64701	7.57526	5.92183	5.76334	6.87855		8.93185	6.66807	7.47474	5.57333	7.33338	5.90704		9.70443	5.91576	8.09672	5.97601	8.50912	5.13878		8.75638	6.68751	7.59836	4.84764	7.73565	6.2818		14.9353	13.6486	10.4184	11.0857	11.2956	10.7758		23.7607	15.1049	9.43011	9.91724	10.4699	11.964		14.6753	13.1412	10.2429	9.18291	10.2369	11.5547
65.8	9.5482	6.22647	6.65101	5.89018	6.36486	6.87752		9.51455	7.22267	7.77968	5.56595	7.88696	5.35577		10.0236	6.07903	7.98725	6.17846	8.27409	5.6026		8.60078	6.60679	7.36779	5.5979	7.69676	6.46085		15.0488	13.7753	10.1718	11.1559	11.111	11.0973		23.8322	15.0562	9.7554	10.2259	10.5627	12.0543		14.9766	13.1928	9.75394	9.36787	10.1514	11.7574
66.5	9.5618	6.14428	7.88889	6.2202	5.75827	6.98834		9.20572	7.53854	7.66611	5.48067	7.32175	5.62748		9.95392	5.91583	8.20998	6.15947	7.92039	5.721		9.25314	6.52833	7.56666	5.21467	8.07781	6.41561		15.0488	14.4656	10.0784	11.0206	11.276	10.94		24.0599	14.8384	9.91772	10.1536	10.6389	11.6922		14.5034	13.9156	9.97843	9.37403	10.139	11.8781
67.2	9.33129	6.22485	7.30655	6.48975	6.39801	7.07022		9.59142	7.06338	7.71286	5.38193	7.09528	5.95616		10.0478	6.56651	8.509	6.36957	8.31074	5.17484		9.11322	6.44414	7.69226	5.21467	7.75759	6.15172		14.5145	14.1894	10.2818	10.9663	10.9849	11.189		24.0176	15.1492	10.0001	10.0325	10.8749	12.0543		15.0616	13.6534	10.3694	9.4786	10.5654	11.9631
67.9	9.90892	6.14428	7.66075	6.23299	6.37551	6.58089		8.85415	7.38346	7.94952	5.46762	7.54332	6.06641		9.46969	6.24344	8.20998	6.66419	8.43037	5.29017		9.35451	7.0125	7.35049	5.68919	7.95945	6.65407		15.4114	14.4656	10.3251	10.8411	11.2372	11.2416		24.4258	15.1934	9.68004	10.3288	10.7599	11.8932		14.9372	13.5644	9.97843	9.48469	10.6182	11.885
68.6	9.92283	5.97808	7.77496	5.98308	6.32509	6.54758		9.04022	7.2276	8.00599	5.33548	7.12704	5.25708		9.63406	6.1607	8.18998	6.35626	8.25651	5.64662		9.16597	6.27852	7.62909	5.84525	7.93975	6.02583		15.5423	14.4924	10.7461	10.9989	11.515	11.4801		24.3865	15.2375	9.88648	10.5035	10.9591	12.1799		14.8913	13.8421	10.2958	9.4603	10.8582	12.0021
69.3	10.0193	6.64115	7.29668	6.45612	6.34856	6.4435		9.54658	7.22595	7.67621	5.44148	7.26064	6.31614		9.96193	6.6472	8.90142	6.2378	8.33441	5.75181		9.27422	6.85064	7.35706	5.64901	7.51028	6.56314		15.3193	14.4924	10.6735	11.1728	11.3342	11.2316		24.8495	15.2556	9.83487	10.835	10.8356	12.0269		15.2972	14.0786	10.3947	9.89519	10.6954	12.0376
70	9.65206	6.47764	8.17362	6.74586	6.29551	7.16465		8.9152	6.90656	7.79634	5.57333	7.80817	5.86667		9.72786	6.48852	8.15989	6.4021	8.522	5.66885		9.60916	6.84895	7.63965	5.33865	7.48984	6.55938		14.8976	14.6616	10.0616	11.3799	11.4507	10.8674		24.671	15.0383	10.0052	10.0264	11.0013	11.9561		15.1792	13.9383	10.772	9.53397	10.4108	12.1402
70.7	9.25419	6.2297	7.80347	6.66224	6.6187	6.97285		9.61288	7.8528	7.76619	5.24258	7.54861	6.22809		10.1254	6.4067	8.59229	6.59861	8.72323	5.51408		9.11322	6.92733	8.18215	5.12292	8.24906	6.68764		15.4463	14.8797	10.6683	11.4007	11.6189	11.2056		24.8114	15.2159	10.0568	10.2259	10.9287	12.0111		15.3817	14.0825	10.2679	9.76132	10.5711	11.8781
71.4	9.73374	6.55757	7.63189	6.54856	6.65265	6.46378		9.37094	7.61873	8.3127	5.79215	7.71486	6.57611		10.1173	6.64931	8.76083	6.59861	8.50183	6.24381		9.93531	6.35695	7.91667	5.47121	8.22805	6.33478		15.1657	15.0084	10.8718	11.4498	11.4638	11.4836		24.7883	15.4553	10.0129	10.3229	10.8559	11.83		15.7406	13.894	10.5005	9.8225	11.0088	12.048
72.1	9.82355	5.89553	7.50742	6.65348	6.73037	7.37746		9.6344	7.62663	8.00327	5.86413	7.6652	5.56607		10.0559	6.16155	8.39346	6.89939	8.238	5.9173		9.69641	6.44052	7.79668	6.20438	8.01225	6.81456		15.5119	14.689	10.7153	11.5686	11.6156	11.6398		24.9442	15.5482	10.049	10.4318	10.9405	12.2352		15.5795	13.6198	10.6794	9.58331	10.8612	12.3165
72.8	10.267	5.89819	8.2131	6.41821	6.42483	7.08748		9.72222	7.70915	7.74956	5.36879	8.30428	6.2343		10.2194	6.4067	8.47958	6.31623	8.70144	6.04366		9.19379	6.60573	7.94862	5.35231	8.75423	6.92811		15.7302	14.5429	10.6632	11.3411	12.0533	11.6147		25.545	15.4507	10.1083	10.3715	11.179	12.5211		15.6499	13.8977	10.0343	9.68817	10.8582	12.2813
73.5	9.95401	6.39392	7.70803	6.33831	6.76329	6.75914		9.86492	7.70505	8.14343	5.79215	7.82709	5.54105		10.1499	6.16127	8.97513	6.49992	7.66054	5.80861		9.71125	6.52267	7.67622	5.5035	8.32982	6.88612		15.9574	14.5429	10.6528	11.5686	11.987	11.5365		25.3798	15.5482	10.1751	10.469	11.2242	12.5211		15.9356	14.2669	10.4545	9.98263	11.2982	12.4156
74.2	9.90478	6.31526	8.03196	6.2074	7.13925	7.08894		9.45876	7.38346	8.27577	5.61418	8.30433	6.25493		9.83769	6.32489	8.76882	6.60496	7.99292	6.23623		9.71868	6.51925	7.48154	5.38456	8.45007	7.03817		15.8798	14.9357	10.5953	11.3307	12.022	11.9019		25.2707	15.6221	10.4183	10.4202	11.4385	12.8146		15.8207	14.403	10.9695	9.97113	11.4603	12.2214
74.9	9.95894	6.55947	7.73658	6.41385	7.29913	7.47595		9.51215	7.2309	7.91677	5.65307	7.80518	6.07949		10.4516	6.32575	8.71257	6.44071	8.1667	5.5936		9.53644	7.09174	7.84387	5.64105	8.39754	6.57185		16.0118	14.7844	10.7675	11.5635	11.994	11.9299		25.9263	15.909	10.4914	10.0507	10.9977	12.7412		16.0399	13.9572	11.0748	9.98837	11.3967	12.1506
75.6	9.82475	6.31019	8.08891	6.65348	6.84991	7.16814		9.9746	7.62663	8.57348	5.91043	7.72197	6.01385		10.297	6.73084	8.67568	6.32205	9.18579	6.75638		9.46346	7.00826	7.74949	5.92342	8.56663	6.78862		16.2029	14.7449	11.3176	11.3851	12.3468	11.337		25.8973	15.6897	10.1522	10.5464	11.5587	12.637		15.3173	13.9166	10.374	9.69412	11.4667	12.4617
76.3	10.0542	6.64115	7.70803	6.48558	7.19677	7.35353		10.0512	7.38702	8.3577	5.66063	7.98666	6.61255		10.2112	6.08031	9.41087	6.95213	8.23992	5.84436		9.63858	7.09047	7.86473	6.2566	8.44034	6.61581		16.2505	14.8741	10.8616	11.271	12.1407	11.746		25.9954	15.9674	10.4988	10.8295	11.9705	12.7236		15.9114	14.1709	10.5929	10.1373	10.9915	12.7124
77	10.2555	6.81043	7.84155	6.53599	6.70522	6.94484		9.90887	7.3082	8.59252	5.7329	8.23018	5.96755		10.064	6.57097	8.98363	6.83443	8.31817	5.81994		9.71125	6.92811	7.69176	5.8703	8.64662	6.99901		15.9664	14.7109	11.3506	11.8941	12.2976	11.3146		26.1569	15.8798	10.5502	10.704	12.0935	12.8189		15.9324	14.2748	10.7652	10.5021	11.1834	12.7124
77.7	9.42161	6.48132	8.10756	6.70329	6.74567	7.3882		9.50143	7.78756	8.78846	6.09565	7.96385	6.45562		10.2112	6.89206	8.72225	6.91323	8.57198	5.76964		9.55102	6.92889	7.7757	5.48995	8.0511	7.17895		15.9069	14.9582	11.2465	11.7165	12.4762	12.1071		26.2709	15.6253	10.8144	10.9763	11.7242	12.7497		16.263	14.503	10.7718	10.0534	11.2279	12.3389
78.4	9.99097	6.47399	8.18288	6.62849	6.54613	7.37622		10.2803	7.70915	8.48009	6.36459	7.7554	6.57779		10.0721	6.81152	8.96462	6.98505	8.42633	5.80709		9.71868	6.76546	8.17817	6.17827	8.8287	7.42967		16.4303	15.4822	10.8937	11.6128	12.3997	11.959		26.5818	15.8064	10.5058	10.8129	11.8341	13.2458		16.2702	13.9572	11.0028	10.0876	11.1513	12.8897
79.1	10.6519	6.23132	8.04133	7.10578	6.65152	7.0666		9.96355	7.70505	8.58301	5.944	7.95842	6.53426		10.5457	6.57161	9.23472	6.91926	8.64838	6.58552		10.212	6.68453	8.32941	5.76522	8.84059	7.07568		16.6388	15.1318	10.8043	11.8252	11.9309	12.0757		26.3708	16.2057	10.6753	10.6665	11.5977	12.8405		16.1872	14.4352	10.6391	10.3256	11.2756	12.9437
79.8	10.5763	6.89408	8.36518	6.62466	6.79697	8.10572		9.74397	7.703	8.53634	6.29715	8.07761	6.68675		10.8709	6.81491	8.81539	6.95806	8.90488	6.06512		9.77618	7.57606	7.89105	5.962	8.53037	7.33025		16.4312	15.3781	11.1374	12.0026	12.1309	11.9237		26.7354	15.8992	11.048	10.6552	11.8507	12.7193		16.337	14.3349	11.4963	9.97113	11.5527	12.7928
80.5	9.81569	6.97094	8.08042	6.47293	6.8913	7.66501		9.98568	7.9395	8.66686	6.26833	8.19039	6.16127		10.9653	6.89573	8.99217	6.82765	8.69277	6.0828		9.78366	7.65629	7.91186	5.90285	8.5839	6.94649		16.5066	15.7632	10.9984	11.6621	12.3725	11.97		27.1895	15.9432	10.8801	10.7096	12.1252	13.2413		16.6735	14.791	11.3723	10.4415	11.5145	12.8549
81.2	10.4213	6.89408	8.3853	6.46027	7.02748	7.34119		9.96355	7.54426	8.78814	6.36099	7.66394	6.22882		10.7257	6.89389	9.70803	7.0495	8.98323	6.15697		9.46346	7.08919	8.16393	6.13898	8.44249	6.71681		16.5633	15.318	11.4641	11.7214	12.7736	12.4933		27.0037	16.1383	10.425	11.0959	12.0263	13.0777		16.5315	14.4957	11.2667	10.447	11.6354	12.3816
81.9	10.2297	6.73088	8.34681	6.76723	7.26	7.76219		9.90887	8.09751	8.55439	5.84643	8.18121	6.51327		10.5628	7.299	8.82353	6.76879	8.24226	6.32889		10.1405	6.60146	8.40331	6.23051	8.38552	7.13676		16.7524	15.5175	11.2368	11.7015	12.8117	12.5783		27.1908	16.2308	10.6311	11.2151	12.1812	13.2071		16.2303	14.5839	11.0892	10.4361	11.7729	12.9321
82.6	10.5366	6.6451	8.15616	7.08139	7.234	7.67618		10.4438	7.94624	8.60114	6.24711	8.35291	6.5217		11.0598	6.97542	9.01116	6.88643	8.58872	6.69497		9.56565	7.33327	8.0385	6.0537	8.00696	6.92546		16.5816	15.25	11.0804	11.7609	12.7432	12.3811		27.3451	16.4591	10.7558	10.7852	12.1107	13.6583		16.2756	14.3146	10.9109	10.4252	11.8524	12.9437
83.3	10.977	6.31696	8.79054	6.95221	7.44353	7.1728		10.1838	7.71121	8.71356	6.64189	8.48455	7.04915		10.4854	7.05801	9.12308	6.82765	8.4534	6.16096		10.2515	7.49499	8.32588	6.24356	8.7182	7.36393		16.5152	15.4285	11.5162	11.9483	12.5789	12.3811		27.4092	16.1871	10.6384	11.6151	12.2619	13.0832		16.7854	15.0094	10.9769	10.4089	12.1353	12.7313
84	10.4357	7.06373	8.41278	6.95221	7.00282	7.27966		10.0847	7.95301	8.65738	6.46608	7.89423	6.32103		10.7171	6.89758	9.38324	6.78184	8.90589	5.64249		10.2436	6.92498	8.28888	6.19125	8.52796	7.18113		16.866	15.6182	11.559	12.142	12.6514	12.5665		27.4092	16.5617	11.1296	11.0798	12.1847	13.4614		17.1128	14.8518	11.1886	10.6019	11.9766	13.1058
84.7	10.3238	7.38811	8.53746	7.17371	7.533	7.70819		10.2378	8.18007	8.85364	5.84643	8.45277	6.90055		10.5798	6.32575	9.07591	7.08239	9.05643	5.87858		10.2357	7.17013	8.21114	6.34181	8.97837	7.45369		16.8851	15.2168	11.8238	12.3869	12.5978	12.4701		27.6432	16.0895	10.8371	11.1661	12.4762	13.1431		17.0466	14.9393	11.1228	10.4198	11.6617	13.2595
85.4	10.724	6.57094	8.68942	6.89362	7.30823	7.66921		9.91991	8.02663	8.51606	6.10403	8.36019	6.34467		10.5884	6.89666	8.94557	6.99214	8.82308	6.03787		10.3151	7.73701	8.22136	6.58378	8.56635	7.78774		16.7997	15.3898	11.4172	12.215	12.8731	12.6097		27.6864	16.1871	10.9243	11.0307	12.4448	13.0743		16.8079	14.4433	11.2478	10.5359	12.2146	13.586
86.1	10.5276	6.65105	9.19608	7.07872	7.61063	7.83079		10.0958	8.34304	8.63838	6.01949	8.33961	6.36564		10.8115	6.73474	9.29972	7.27299	8.90703	6.45995		10.5526	7.49357	8.47044	6.20435	8.39186	7.99679		16.8092	15.5412	11.8194	12.2922	12.8428	12.6831		28.2953	16.3771	10.8586	11.5359	12.0332	13.6292		17.0683	14.7159	11.2881	10.0648	11.9904	13.4932
86.8	10.4102	6.73294	8.87995	7.08139	7.68645	7.95937		10.4248	7.94624	8.91898	6.15043	8.29842	6.35515		11.213	6.65357	9.29972	7.0639	9.02372	6.2251		10.3151	7.25006	7.98543	6.3678	8.37073	7.74129		17.1678	15.7572	11.8283	12.156	12.969	12.8494		28.2782	16.7893	11.0199	11.4323	12.3569	13.4844		17.217	14.7201	11.695	10.5966	12.3009	13.1058
87.5	10.6449	6.89848	8.7936	6.67103	7.85327	7.44177		10.7816	7.78756	8.95633	6.60499	8.93261	6.4403		11.1949	7.05907	9.60614	6.93918	9.1047	6.53968		10.3231	7.73701	8.17417	6.17813	8.87745	7.09001		17.046	15.8196	12.0363	12.1514	13.1593	13.3263		28.4766	16.3539	11.2974	11.3237	12.6906	13.7491		16.8304	14.8688	11.4938	10.7019	12.263	13.2756
88.2	10.4714	6.65304	8.43299	6.89046	7.73609	7.44603		10.7526	7.47497	8.91906	6.39486	8.62507	6.47531		10.9741	6.4082	9.75443	6.82138	9.16394	6.41627		10.1561	7.33157	9.19554	6.78477	8.9778	7.29684		16.8569	16.1154	11.9192	12.2647	13.4827	12.8616		28.2782	16.6209	10.9987	11.1449	12.7253	13.6957		17.0695	15.1795	11.5184	10.4089	12.2287	13.3099
88.9	10.9435	6.5671	8.20507	6.59563	7.66475	7.6414		10.5126	7.78968	9.30114	6.01949	8.15623	6.28347		11.0509	7.05907	9.43926	7.04381	8.99354	7.04879		10.5526	7.97903	8.67582	6.66796	8.92308	7.14782		17.2262	15.6421	11.6404	12.8832	13.4367	12.5323		28.6861	16.539	11.2768	11.7235	12.6484	13.6817		16.763	14.9566	10.9974	10.4089	12.4701	13.2147
89.6	10.8288	6.57287	8.4055	7.40451	7.24473	7.49869		10.2831	8.11182	8.76025	6.41977	8.76215	6.78219		11.1185	6.97939	9.47658	7.03091	8.93215	6.07074		10.5607	7.08663	8.77216	6.31576	8.8754	7.17985		17.1596	15.9387	11.7539	12.4277	13.3569	12.5592		28.5399	16.5513	10.91	11.4221	12.2831	13.2818		17.0618	14.9436	11.5998	10.7676	12.2358	13.8104
90.3	10.8862	6.90511	8.94522	6.69238	7.7137	7.59676		10.0301	7.79607	8.92828	6.52476	8.65064	6.46123		11.1365	6.57354	9.51394	7.28572	9.16479	6.56747		10.4817	7.41257	8.69561	6.40752	8.79284	7.18423		16.8857	15.951	11.9148	12.0733	13.3989	12.6216		28.5227	16.5338	10.7711	11.303	12.6831	13.8447		16.808	15.1883	11.8592	10.5144	12.4737	13.4878
91	10.5167	7.64411	8.88881	6.84407	7.90585	7.98255		10.3483	7.95755	9.26249	5.98578	8.89474	6.83257		11.3169	7.30281	9.65365	7.28572	9.1465	6.42555		10.2357	7.89838	8.79951	6.66256	9.23164	7.34131		17.2067	15.876	12.5165	12.5319	13.2853	12.9854		28.5743	16.7725	11.5202	11.6446	12.7674	13.523		17.0988	15.0047	11.9999	10.6466	12.7937	13.3931
91.7	10.3167	7.47965	9.11811	7.00788	7.41712	7.60092		10.5772	8.42862	9.11471	6.26448	8.39618	6.68196		11.2585	7.54169	9.17856	6.99797	8.95869	6.58342		10.8055	7.81759	8.88377	6.70091	9.0811	7.25845		17.0471	16.0333	12.3047	12.0733	13.5708	13.3858		29.0434	16.6973	11.3076	11.9801	12.4629	13.9836		17.3155	15.0441	11.9002	10.8229	12.3423	13.7765
92.4	11.1985	7.06139	9.28683	7.00788	7.76356	7.82051		10.3597	8.27796	8.8161	6.93129	8.57021	6.92185		11.0867	7.14188	9.67068	6.98505	9.25225	6.74511		10.0686	7.41257	9.01658	6.07948	8.84172	7.48146		17.631	15.951	12.0406	12.0686	13.7386	13.0197		29.1218	16.7619	11.263	12.1659	12.89	13.7437		17.3445	15.2186	11.3878	10.8576	12.5602	14.0385
93.1	11.1083	6.65105	8.86221	7.03244	7.70906	8.21761		10.8285	8.65553	8.9472	6.48759	8.59777	6.77739		11.0187	7.14188	9.8847	7.34422	9.46204	6.80921		10.6151	7.41221	8.95997	6.81776	8.97445	7.16087		17.0277	16.3231	12.0756	12.4775	13.9266	13.1774		29.4615	16.6314	10.8599	11.9163	12.8133	13.7004		17.36	14.7767	11.6181	10.6914	12.5188	13.1107
93.8	11.1354	6.89848	9.13551	7.45067	7.64517	7.96216		10.4477	8.10703	9.33871	6.2896	8.6301	6.95269		11.0276	6.81919	9.83994	7.33153	9.32806	6.41535		10.4736	7.7368	9.10082	6.28295	8.68108	7.66535		17.5375	16.348	11.8538	12.8748	13.8355	13.1516		29.266	16.8973	11.4173	11.3419	13.0086	14.065		17.6779	14.9609	12.0585	10.5144	12.8237	13.8189
94.5	11.1444	7.39074	8.96641	6.79768	7.86148	7.75196		11.0037	7.95075	9.29207	6.49999	8.42241	6.64109		11.1319	7.38307	9.70929	7.19411	9.34371	6.86899		10.1639	8.05933	8.76016	6.77208	9.25623	7.14023		17.791	15.9953	12.2882	13.0917	13.6674	13.2794		29.5924	16.8213	11.4552	11.9848	13.0622	13.9406		17.4279	15.0615	11.671	10.873	13.0561	13.6152
95.2	11.3516	7.55775	9.33437	7.68262	7.71891	7.76566		10.7234	8.18743	9.45167	6.39133	8.35333	6.90223		11.6596	7.22362	9.62632	7.67714	9.98316	6.14437		10.3311	7.89845	8.86422	6.55085	9.40158	7.44645		17.661	16.0271	12.5565	12.6907	13.8688	13.1349		29.6456	17.0055	11.3213	11.5309	13.1465	14.113		17.7257	15.6458	11.3411	11.0489	12.8465	13.8317
95.9	10.9493	7.1523	9.29143	7.53106	7.73762	7.93774		10.4477	8.58103	9.70297	6.56795	8.65612	6.86318		11.0777	7.46601	9.533	7.50217	9.28821	6.48554		10.4979	7.41114	8.67582	6.38764	9.00079	7.07476		18.0743	16.5052	12.6242	12.7493	13.8355	13.39		29.798	16.9189	11.5984	11.7386	13.116	14.1326		17.8824	15.6551	12.1228	11.0892	12.9332	14.1697
96.6	10.5691	7.55222	9.09193	7.33425	7.70127	8.17778		10.6766	8.26782	9.69413	6.24798	9.19297	7.3829		10.6831	7.46601	9.77386	7.3138	9.3125	6.94311		10.7517	8.30149	8.91132	6.88385	9.2263	7.6647		17.7745	16.2601	12.2799	12.8664	13.9484	13.1174		29.9531	17.2756	11.1462	11.2978	13.0622	14.2042		17.5275	15.4631	11.6059	11.2097	13.3488	14.1026
97.3	10.4895	7.15473	8.97522	7.02017	7.87608	8.39364		10.852	8.34563	9.16215	6.80241	8.88694	7.37771		11.4026	7.70594	10.3025	7.24227	9.79194	7.27375		10.6562	8.14104	9.20428	6.54516	8.79182	7.45732		17.878	15.8178	12.5526	12.645	13.8615	12.5401		29.7168	17.1839	11.8614	11.0745	13.0163	13.9261		17.5246	15.1402	11.6998	10.731	12.8541	13.9548
98	11.0966	7.23868	9.28683	7.35637	8.43909	8.56853		10.7878	8.27288	9.08711	6.64841	8.92118	6.97195		11.7168	7.87401	9.85061	7.91819	10.0596	7.01911		10.6562	8.14104	8.91132	6.64238	9.11769	7.04374		17.9813	16.2917	12.6125	12.7036	14.1626	13.0623		29.9053	16.5774	11.3969	11.4663	12.8435	14.0796		16.9885	15.4196	12.1698	11.1041	12.8051	13.9548
98.7	11.0214	7.1523	9.13965	7.54147	7.5611	8.56167		10.0637	8.50901	9.36727	6.69483	9.25145	7.11209		11.0008	7.71244	9.81136	7.03234	9.96648	6.96785		10.3391	8.38115	8.9958	6.4534	9.39103	7.31327		17.8212	16.0581	12.2674	12.9207	14.0831	12.8045		30.2541	16.6314	11.6497	11.9115	13.4073	14.219		17.6894	15.3551	11.8059	10.9633	12.9669	14.1114
99.4	10.7317	6.90511	9.42095	7.37855	7.72609	8.27344		10.5589	8.81863	9.32058	6.7194	8.77522	7.03577		11.3352	7.5491	9.9509	7.28062	9.24243	6.67276		10.6727	7.97917	9.09006	6.74144	9.6039	7.49536		17.878	16.4677	12.1924	12.5775	13.9195	13.5306		30.1924	17.092	11.6364	11.5309	13.1779	13.8973		17.7577	15.7802	12.0883	11.4402	13.17	14.3567
100.1	11.0723	7.40392	9.07048	7.11017	7.56719	8.66064		10.9279	8.58941	9.73822	6.63899	8.65237	7.0523		11.5069	7.3871	10.3199	7.02516	9.5645	6.92052		10.9881	7.89831	8.90155	6.96273	9.6001	8.1089		18.0947	16.4741	12.3526	13.208	14.1162	13.2622		30.2721	17.1352	11.5515	11.694	13.1858	13.8059		18.0832	15.3024	12.2697	11.1346	12.9332	14.0997
100.8	11.7333	7.15717	9.48547	7.25169	7.92771	7.86494		11.0793	8.51174	9.67401	6.82187	8.73174	6.81288		12.0488	7.62456	10.1168	7.2219	9.39829	6.29811		10.9179	7.97889	8.97785	6.49928	9.26886	7.41599		18.1152	16.5813	12.1671	12.8079	14.0499	13.4115		30.3628	17.0379	11.4797	11.8076	13.5296	14.1709		17.802	15.6984	12.2169	11.3802	13.0575	14.1759
101.5	11.1503	7.39074	9.52455	7.62344	7.70733	7.56597		10.6766	8.97576	9.6563	7.1965	8.97491	7.10094		11.6022	7.63233	10.4126	7.58564	9.77337	7.46255		11.2493	8.14019	8.89177	6.6039	9.93876	7.67426		18.0585	16.298	12.8837	12.9627	14.0875	13.8912		30.7453	17.356	11.4348	11.9163	13.4413	14.5774		17.8141	15.5886	11.9178	11.2552	13.4313	14.3323
102.2	11.2316	7.31234	9.18309	7.762	7.65103	8.22177		10.8639	8.58941	9.32965	6.76576	9.12787	7.39991		11.6976	7.63077	10.0816	7.33927	9.74953	6.94607		11.0752	8.22084	9.23144	6.85078	9.47539	7.69818		18.296	16.1654	12.1459	13.4284	14.6709	13.8912		30.8003	17.2645	11.9896	12.5488	13.6478	14.5926		18.0913	15.9526	11.9766	11.3105	12.9071	13.9
102.9	11.2977	7.31491	9.26963	7.62213	7.82333	8.1401		10.7116	8.58941	9.93309	6.96332	9.47221	7.4407		11.5163	7.47026	10.0993	7.53543	9.53596	6.89759		11.2319	8.22084	9.21305	7.14996	8.99585	7.51336		18.5171	16.682	12.4764	13.1459	14.2181	13.7861		30.7788	17.227	11.8354	11.7979	13.5378	14.3587		18.3964	16.0434	12.428	11.4211	13.3568	14.0909
103.6	11.0182	7.57167	9.45154	7.87781	7.27296	8.16491		11.1788	8.03595	10.0641	7.10232	9.06341	7.11361		11.4211	8.0296	10.1862	7.5813	9.39802	7.11429		11.0838	7.89838	9.22261	7.02106	9.80229	7.3603		18.368	16.7258	12.5367	13.017	14.5592	13.5995		31.1589	17.1573	11.3626	12.0108	13.4616	14.2004		18.0276	15.7172	12.4698	11.1246	13.5839	14.2809
104.3	11.4691	7.73354	9.77884	7.77378	8.15565	9.04346		10.9517	8.27542	10.1448	7.33515	8.74881	6.94396		11.7548	7.3092	10.2969	7.46895	9.91324	7.06381		10.8729	7.89845	9.02354	6.77967	9.30995	7.58907		18.4142	16.682	12.8649	13.1882	14.6151	13.5951		31.2723	17.2868	11.9446	12.4142	14.0387	14.7498		18.1077	16.3401	12.3	10.9531	13.617	14.4929
105	11.4781	7.56609	9.4822	7.8661	8.10831	8.1738		10.852	8.89875	9.93629	6.97542	9.22916	7.24682		11.7453	7.63859	10.23	7.62716	9.44413	7.06327		11.5977	8.38214	9.26009	6.79238	9.24122	7.89116		18.368	16.8068	12.809	13.3628	14.275	13.676		31.0258	17.1739	12.0861	11.9516	13.6685	14.5596		18.0473	15.8567	12.353	11.0742	13.7572	14.4975
105.7	11.1743	7.15717	9.38681	7.77378	8.15134	8.05404		10.7996	8.35081	10.0089	6.88281	8.77052	7.53207		11.4304	8.11288	10.1747	7.87247	9.73211	6.81969		11.2757	8.06017	9.13719	6.96273	9.91813	7.88967		18.4709	16.7631	12.4323	13.0674	14.3396	13.9382		31.291	17.3841	12.2203	12.025	14.0807	14.2905		18.4943	16.3729	12.2528	11.5964	13.7243	14.7803
106.4	11.687	7.06843	9.22643	7.8661	8.08285	8.20621		11.2664	8.11182	9.62967	7.28893	8.93193	6.72499		11.4211	7.71734	10.5981	7.60637	9.73487	7.01355		10.9349	7.89845	9.27857	7.27453	9.33764	7.71868		18.296	16.4869	12.8166	13.3047	13.9298	13.9473		31.6504	17.4011	11.996	12.7525	13.8837	14.7653		18.6335	15.5869	12.2944	11.19	13.5011	14.1847
107.1	11.9345	7.23618	9.3477	7.64591	8.05082	8.37284		11.1273	8.89875	9.74963	6.90708	9.1521	7.20102		12.0782	8.36361	10.3143	7.59384	9.64647	7.35528		10.952	8.30106	9.70196	7.23731	9.8469	7.42948		18.6831	16.6625	12.9169	12.9627	14.3248	13.7524		31.4227	17.5846	11.8803	12.4187	14.1443	14.6563		18.5278	15.7653	12.692	11.4812	13.6336	14.1892
107.8	11.8578	6.90954	9.69805	7.64465	7.71167	8.61283		11.5169	8.4393	9.86044	7.08006	9.42961	7.22319		11.774	8.27989	10.5262	7.83541	9.86767	7.56057		11.1097	8.30276	9.70196	6.97532	9.5168	7.64688		18.7399	16.5062	12.8014	12.9124	14.4374	14.0324		31.6883	17.3147	12.2078	12.8232	14.031	15.0242		18.8235	15.9383	12.4643	11.3658	13.7536	14.7709
108.5	11.8154	7.4878	9.17868	7.8654	8.0339	8.5997		11.5416	8.58661	10.1401	6.84629	9.58097	7.17245		11.535	7.22725	10.4833	7.4437	10.1179	7.13273		10.9349	8.8642	9.62711	6.62406	9.66621	7.90273		18.8108	16.7213	13.084	13.0917	14.7315	14.5046		31.3465	17.7017	12.0988	11.8378	14.1313	14.824		18.649	15.7795	12.6176	11.5552	13.7536	14.5961
109.2	11.7923	7.5633	9.07442	8.01588	8.14982	8.75349		11.667	8.8246	9.86342	7.43936	9.51397	7.56405		12.088	8.19427	10.674	7.69799	10.0023	6.94227		11.4057	8.06103	9.76735	6.58542	9.58128	7.72893		18.9594	16.7893	12.5446	13.0796	14.8247	14.2072		31.8394	17.6762	12.0346	11.9115	13.7487	14.8568		18.499	16.0154	12.2775	11.3105	13.9107	14.5823
109.9	11.4843	7.64981	9.24374	7.78465	8.47575	8.66972		11.1153	8.8276	10.1106	7.11261	9.39855	7.28158		12.2395	7.87933	11.002	7.9147	10.1872	6.8504		11.3542	8.14161	9.05261	7.24973	9.48081	7.47015		18.9348	16.7258	12.9541	13.3473	14.755	13.8938		32.0471	17.7191	12.1501	12.1429	13.6561	14.7098		18.5615	15.9528	12.3474	11.2405	13.7908	14.487
110.6	12.0219	7.56888	9.35627	7.77285	8.31477	8.7359		11.1153	9.059	9.75843	7.12633	9.1313	7.70639		11.774	7.87224	10.1105	7.73985	9.62046	7.2094		10.8559	8.06039	9.4294	7.3412	10.205	7.67406		18.6686	16.6007	12.6932	13.3473	14.8572	14.0309		31.9345	17.5302	12.3167	11.8475	13.5583	15.4824		18.5699	15.9383	12.2188	11.9963	13.5921	14.634
111.3	11.8103	7.89792	9.49069	7.90057	8.25386	8.61622		11.1515	8.9018	9.95365	6.93908	9.7068	7.06306		12.2395	8.03912	10.454	8.23824	9.57457	7.56022		11.2493	8.06039	9.36334	7.25823	10.109	7.90307		19.2315	16.8968	13.2883	13.1339	15.1554	14.0933		32.3487	17.5903	12.4131	12.0653	13.8542	15.1158		18.8312	16.0872	12.6284	11.1652	13.9107	14.3928
112	11.607	7.81127	9.44303	8.40797	7.96335	8.28956		11.6542	8.67555	9.97429	7.09029	9.95404	7.61943		12.2594	8.43844	10.674	7.61463	10.5598	7.14448		11.4504	8.14161	9.09006	6.86139	9.89181	7.66407		19.1724	16.6202	13.0658	13.3628	14.9049	14.2923		32.3872	17.7736	12.5611	12.7025	14.1792	15.0454		18.9007	16.2593	13.2973	11.6517	13.8161	14.9402
112.7	11.8218	7.07551	9.56367	7.79555	8.28043	8.1738		11.1636	9.06219	10.1021	7.00965	9.25095	7.52739		12.4005	8.51288	10.2329	7.85649	10.2282	7.20195		11.5287	8.22225	8.9958	7.44496	9.6992	8.04583		19.0806	16.9539	12.8422	13.5292	14.8437	14.2876		32.3325	17.7307	12.1889	12.0512	14.1995	15.2616		18.9013	16.0057	12.9559	11.2503	13.5047	14.8839
113.4	11.6648	7.15961	9.95244	7.74922	8.36491	8.18546		10.9636	9.06219	10.0383	7.31143	9.36254	7.30328		12.2395	8.12277	10.6106	7.77333	9.90623	7.22868		11.4504	8.46448	9.4294	6.97069	9.42055	8.03365		18.6686	16.9034	13.1808	13.4674	14.7786	13.8983		32.7062	17.9506	12.2466	12.1151	13.7823	15.2831		18.499	16.251	12.8188	11.5918	13.8364	14.7189
114.1	12.0129	7.56888	9.58601	7.6803	7.69283	9.10293		11.7044	8.50901	9.97429	7.14865	9.51985	7.52611		11.9361	7.80264	10.4833	7.94822	9.65944	8.06591		11.2493	8.62621	9.74894	6.79495	9.94706	8.48406		18.8748	16.9842	13.6717	13.5179	15.1505	14.6086		32.69	18.0418	12.4767	12.2785	14.2705	15.0454		18.5074	16.2262	12.7447	12.0007	13.9606	14.9074
114.8	11.5051	7.56609	9.35627	8.30441	8.32469	8.89345		11.6293	8.8276	10.3265	7.31021	9.7314	7.30786		11.9264	7.95745	10.843	8.14388	10.201	7.04568		11.2757	8.38362	9.50467	7.0417	9.75183	8.01261		18.9563	16.6707	13.2328	13.9119	15.0344	14.3395		32.9344	18.133	12.5672	12.4641	14.0146	15.1483		19.0491	16.408	12.5647	12.1066	14.3111	15.095
115.5	11.8283	8.14888	9.29606	7.65655	8.32829	8.53504		11.7169	8.51448	10.0331	6.93691	9.76436	7.31442		12.2494	8.03912	10.8763	7.86523	9.45967	7.51405		11.6068	8.94668	9.5707	6.89951	9.65235	8.00489		19.4577	16.8968	13.382	13.9154	15.4924	14.5332		32.8601	17.8223	12.4767	12.7482	14.4433	15.1105		18.8749	16.3702	12.7447	11.5918	14.0589	14.945
116.2	11.3582	7.97529	9.6897	7.71474	8.55003	8.75541		11.3152	8.51997	10.4747	7.33399	9.23413	7.82111		12.0317	8.27989	10.4453	8.02768	10.8016	7.68221		11.5377	9.26296	9.6556	7.04982	9.4674	8.36491		18.8963	17.0043	13.5416	13.456	15.1505	14.4152		33.0847	18.0299	12.3741	12.392	14.3903	15.3695		18.8398	15.8998	12.6866	11.5177	14.1002	14.8038
116.9	11.8503	7.73061	9.72065	7.93508	8.45717	8.48359		11.1909	8.52272	10.4914	7.28765	9.40557	7.68245		12.088	8.36142	10.3988	8.03995	10.18	7.47921		11.3898	9.11024	9.90952	7.07056	10.2403	8.79301		19.251	17.1925	13.3854	13.5029	15.5175	14.4482		33.4979	18.1084	12.4706	12.965	14.64	15.5631		18.9444	16.2941	12.9083	11.7024	14.6234	15.072
117.6	11.7422	7.4878	9.60843	8.10846	8.03819	8.62726		11.2516	8.8336	10.6445	7.06619	9.50592	7.18987		12.1077	8.20246	10.6571	8.21401	9.72077	7.4232		11.3542	9.10911	9.76832	7.15409	10.371	8.45643		19.5598	17.3208	13.0063	13.7858	14.8485	14.1544		33.1657	18.145	12.549	12.8066	15.3945	15.4448		19.4826	16.3473	13.3928	11.4211	14.3524	15.0392
118.3	11.8013	7.5633	9.57209	7.93508	7.89227	9.01652		11.7421	9.20931	10.2927	6.88051	9.42479	7.75144		12.0219	8.20452	10.6021	8.3994	10.6468	7.57943		11.7032	8.78454	9.4105	7.34988	9.82405	8.47623		18.8748	17.7186	12.9579	13.7858	15.4723	14.7178		33.4045	18.0597	12.7725	12.627	14.5637	15.3963		18.7961	16.3802	13.167	11.5871	14.3524	15.4804
119	11.5663	7.89792	9.86558	7.76104	8.13349	8.65448		11.491	8.98512	10.2927	6.97127	9.42973	7.38714		12.0024	8.35923	10.7965	7.63547	10.6767	7.50465		11.6341	8.78538	9.63641	7.5486	9.57991	8.14211		19.1724	17.2933	13.2292	13.8436	15.2861	14.8634		33.6675	18.5451	12.9439	12.5727	14.3769	15.3102		18.7427	16.5499	12.9455	11.6471	14.1066	15.0536
119.7	11.8053	8.21577	9.94425	8.30441	8.23489	9.01534		11.1515	8.7502	9.96022	7.57737	9.38817	7.93435		12.3904	8.04295	10.8346	8.01864	10.4069	7.42224		11.4504	8.38561	10.2455	7.3412	10.3196	8.31697		19.4231	17.1857	13.7625	13.7278	15.6063	14.8831		33.5774	17.9256	12.6974	12.4553	14.3014	15.5786		19.3016	16.8552	12.9559	11.8174	14.5635	14.7137
120.4	11.768	7.65268	9.92786	7.66843	8.46249	9.0787		11.9164	9.2259	10.335	7.20545	9.49746	8.19306		12.4758	8.12079	10.7836	8.08888	10.1154	7.25388		11.7032	8.54535	10.2746	7.21643	10.3009	8.21846		19.1049	16.9976	13.4306	13.7278	15.4907	14.5998		33.6874	18.133	12.6698	12.4464	14.5637	15.3532		19.5883	16.6204	12.7605	11.6794	14.1764	15.1566
121.1	12.0532	8.13575	9.72065	8.0278	8.63976	9.21968		11.2638	9.22924	10.3309	7.27574	9.50559	7.73719		12.4961	8.04487	10.8978	8.06132	10.3195	7.7791		11.694	8.86787	10.1338	7.25823	9.75869	8.58438		19.1482	16.8662	13.2708	13.5722	15.328	14.9058		33.6907	18.2786	12.8356	12.4464	14.9109	15.4558		19.1014	16.658	12.9352	11.684	14.3288	15.1761
121.8	11.307	7.81127	9.89668	8.01588	8.55747	9.27069		11.6417	8.51997	10.9807	6.99555	9.24477	7.97845		11.9751	7.96299	10.8895	8.40913	10.0669	7.3321		11.7123	8.78878	9.90952	6.82815	9.35122	8.67337		19.5584	17.1255	13.382	13.9049	15.2071	14.7653		33.694	18.0597	12.7093	12.7356	14.7938	15.6019		19.8376	16.4004	13.3254	11.5731	14.6371	15.1531
122.5	12.1521	7.57447	9.9673	7.94626	8.47258	8.9238		11.5664	8.60346	10.5844	7.19347	9.83217	8.30792		12.2035	8.12277	10.2825	8.28139	10.6299	7.88819		11.5377	8.78708	9.86245	7.3746	9.82146	8.33876		19.2859	17.2865	13.5936	13.8436	15.9623	14.9858		33.9138	18.0897	12.9894	12.5684	14.6436	15.8216		19.545	16.5723	13.162	11.4575	14.5358	15.2984
123.2	12.1903	8.13902	9.75169	8.06192	9.01645	8.9934		11.1757	9.23258	10.1992	7.42665	9.83649	7.72781		12.0612	8.28839	10.6357	8.29349	10.2566	7.59722		11.4414	8.46619	9.97478	7.51189	10.0543	8.55668		19.8083	17.2797	13.316	13.9084	15.7628	14.562		34.3215	18.2361	13.1432	12.7525	14.9624	15.7299		19.6225	16.6956	13.162	11.9102	14.8848	15.5901
123.9	12.0282	7.98157	10.1902	8.00423	8.56582	9.05312		11.7295	9.38642	10.6062	7.2983	9.85916	8.11811		12.4308	8.04295	11.2149	8.11947	10.127	7.47761		11.5287	8.70785	9.87161	7.49962	10.3196	9.00803		19.6151	17.4672	13.7562	14.0168	15.8524	14.3252		34.3056	18.4305	12.8635	12.9772	15.1118	15.5476		19.5703	16.7592	12.9352	12.1023	14.6599	15.1774
124.6	11.9061	7.98157	10.1587	8.30482	8.60123	9.10418		11.5789	9.76122	10.6528	7.58908	9.46659	7.93055		12.6363	7.87933	11.4248	8.59213	10.7797	7.7432		12.0332	8.62408	9.91865	7.17496	9.90443	8.68171		19.684	17.3026	13.8113	13.9488	15.6368	15.0757		34.1441	18.3942	12.9779	12.9691	14.9202	15.5044		19.4062	16.4536	13.4648	11.9058	14.3971	15.3782
125.3	11.7228	7.98787	9.81603	7.87647	8.15263	8.99326		11.5789	9.31297	10.0331	7.56565	9.99433	7.98947		12.4207	8.12277	10.7843	8.9938	10.035	7.50291		11.887	9.50532	10.0978	7.54541	10.2495	8.60938		19.5695	17.3575	13.9183	14.1793	15.7157	15.0157		34.0182	18.1933	13.0292	12.7941	14.8781	15.8477		19.5271	16.6736	13.4406	11.9058	14.6967	15.4405
126	12.0915	8.22581	9.94425	7.70177	8.05893	8.76807		11.554	9.14891	10.2163	7.71628	9.80288	7.87913		11.9458	8.20246	10.9277	8.46474	10.111	8.00421		11.5558	8.78793	10.3127	7.34988	9.73623	7.90207		19.774	17.3345	13.9733	14.2909	15.5644	15.0107		34.2575	18.1138	13.0235	13.0111	15.1023	15.893		20.0975	16.7967	13.3733	12.3105	14.3511	15.5327
[truncated: 31 more columns]

## Sheet: Fig. 3B
Figure 3B. The effect of D46N, E133Q and R47K mutations on galactonate uptake by DgoT.
		WT	empty	D46N	E135Q	R47K
		91.3641	0.96784	2.03938	1.64533	1.11302
		89.0828	0.760446	6.13887	2.53021	1.1061
		77.4272	0.718967	2.03246	1.69372	0.822664
		78.3121	0.801925	1.70755	1.45176	0.746619
		81.5474	0.801925	2.79291	2.18455	0.712054
		82.4531	0.850317	2.1016	1.5278	0.83649
	Avg.	83.3644	0.816903	2.80213	1.8389	0.889491
	Std. Dev.	5.68512	0.0861697	1.67314	0.424874	0.176667
	Std. Error	2.32094	0.0351786	0.683056	0.173454	0.0721238

## Sheet: Fig. 4A
Figure 1D. Substrate selectivity of DgoT
	Experiment #	1mM Galactonate	10mM Gluconate	100mM Gluconate	10mM Galactose
	1	3.13381	75.8929	2.87734
	2	1.91853	86.2257	2.9659	129.261
	3		87.231		98.6797
	4	3.34701			114.5
	5	11.4		4.3
	Avg.	4.95	83.12	3.381	114.3
	Std. Dev.	4.346	6.276	0.797	21.59
	Std. Error	2.173	3.623	0.46	9.66

## Sheet: Fig. 4B
Figure 1E. Substrate recognition by DgoT.
Experiment #1				Experiment #2				Experiment #3
[Galactonate] (μM)	pmol/30 sec			[Galactonate] (μM)	pmol/30 sec			[Galactonate] (μM)	pmol/30 sec
10	37.5093	38.3348		1010	184.71	172.976		1010	80.0169	76.2464
50	78.1462	80.1786		510	163.276	146.378		510	84.6169	80.1745
100	114.606	109.587		260	155.849	159.429		260	70.6385	63.9521
250	123.088	127.962		135	150.632	151.794		135	79.179	68.9316
500	110.126	125.681		72.5	142.229	134.679		72.5	64.9258	60.2346
1000	146.835	107.016		41.25	130.145	113.992		41.25	58.9098	54.8205
				10	58.5564	54.4513		10	40.2967	40.3465
	pmol/30 sec				pmol/30 sec				pmol/30 sec
Michaelis-Menten				Michaelis-Menten				Michaelis-Menten
Best-fit values				Best-fit values				Best-fit values
Vmax	131.1			Vmax	171.8			Vmax	77.22
Km	25.62			Km	18.67			Km	11.32
Std. Error				Std. Error				Std. Error
Vmax	5.785			Vmax	3.844			Vmax	2.333
Km	6.202			Km	2.429			Km	2.356
95% Confidence Intervals				95% Confidence Intervals				95% Confidence Intervals
Vmax	118.3 to 144.0			Vmax	163.5 to 180.2			Vmax	72.13 to 82.30
Km	11.81 to 39.44			Km	13.38 to 23.97			Km	6.188 to 16.45
Goodness of Fit				Goodness of Fit				Goodness of Fit
Degrees of Freedom	10			Degrees of Freedom	12			Degrees of Freedom	12
R square	0.8972			R square	0.9529			R square	0.8399
Absolute Sum of Squares	1358			Absolute Sum of Squares	903.6			Absolute Sum of Squares	413.9
Sy.x	11.65			Sy.x	8.678			Sy.x	5.873
Constraints				Constraints				Constraints
Km	Km > 0.0			Km	Km > 0.0			Km	Km > 0.0
Number of points				Number of points				Number of points
Analyzed	12			Analyzed	14			Analyzed	14

## Sheet: Fig. 4C
Figure 1F. Role of pH gradient and membrane potential in galactonate uptake by DgoT.
		nmol/min/ug protein
		WT	WT-Nig	WT-Val	WT-Nig-Val
		0.825893	0.121571	0.223358	0.0915537
		0.678807	0.119252	0.256378	0.0663116
		0.664617	0.0914172	0.090735	0.03261
		0.776501	0.0951012	0.0915537	0.0330194
		0.693543	0.0805017	0.109428	0.0304269
		0.99945	0.0727244	0.0075044	0.0290625
		0.845268	0.0794102	0.0875968	0.0291989
		1.10315	0.0897799	0.0985123	0.0238776
	Avg.	0.823403	0.0937197	0.120633	0.0420076
	Std. Dev.	0.158077	0.0180103	0.0803767	0.0239316
	Std. Error	0.0558886	0.00636761	0.0284175	0.00846109
